# Supplementary material for: Crystal structure of ethyl (E)-2-cyano-3-(thio­phen-2-yl)acrylate: two conformers forming a discrete disorder
Source: Acta Crystallogr E Crystallogr Commun. 2017 Aug 4;73(Pt 9):1287–9. doi: 10.1107/S2056989017010799 (PMC5588562; doi:10.1107/S2056989017010799)
Supplement: Supplementary file 1 [file e-73-01287-sup1.cif]

##############################################################################
#                                                                            #
# This CIF contains the data in a paper accepted for publication in          #
# Acta Crystallographica Section E. It conforms to the requirements of       #
# Notes for Authors for Acta Crystallographica Section E, and has been       #
# peer reviewed under the auspices of the IUCr Commission on Journals.       #
#                                                                            #
# Full details of the Crystallographic Information File format               #
# are given in the paper "The Crystallographic Information File (CIF):       #
# a New Standard Archive File for Crystallography" by S. R. Hall, F. H.      #
# Allen and I. D. Brown [Acta Cryst. (1991), A47, 655-685].                  #
#                                                                            #
# The current version of the core CIF dictionary is obtainable from          #
# ftp://ftp.iucr.org/pub/cif_core.dic.                                       #
#                                                                            #
# Software is freely available for graphical display of the structure(s)     #
# in this CIF. For information consult the CIF software page                 #
# http://www.iucr.org/resources/cif/software.                                #
#                                                                            #
# This file may be used for bona fide research purposes within the           #
# scientific community so long as proper attribution is given to the journal # 
# article from which it was obtained.                                        #
#                                                                            #
##############################################################################
data_I
_database_code_depnum_ccdc_archive 'CCDC 1563845'
_audit_creation_method     'SHELXL-2016/6'
_journal_date_recd_electronic     2017-06-15
_journal_date_accepted     2017-07-21
_journal_name_full     'Acta Crystallographica, Section E'
_journal_year     2017
_journal_volume     73
_journal_issue      9
_journal_page_first     1287
_journal_page_last     1289
_journal_paper_category     GO
_journal_paper_doi     10.1107/S2056989017010799
_journal_coeditor_code     FF2150
_publ_contact_author_name     'Sierra Cesar A.'
_publ_contact_author_address
;
Departamento de Qu\'imica, Universidad Nacional de Colombia, Bogot\'a D.C.,
Colombia
;
_publ_contact_author_email
                             'casierraa@unal.edu.co, ma.maciasl@uniandes.edu.co'
_publ_contact_author_fax     ?
_publ_contact_author_phone     ?
_publ_section_title
;
Crystal structure of ethyl (<i>E</i>)-2-cyano-3-(thiophen-2-yl)acrylate: two
conformers forming a discrete disorder
;
loop_
    _publ_author_name
    _publ_author_footnote
    _publ_author_address
    'Castro Agudelo, Brian' .
;
Departamento de Qu\'imica, Universidad Nacional de Colombia, Bogot\'a D.C.,
Colombia
;
    'C\'ardenas, Juan C.' .
;
Departamento de Qu\'imica, Universidad Nacional de Colombia, Bogot\'a D.C.,
Colombia
;
    'Mac\'ias, Mario A.' .
;
Departamento de Qu\'imica, Universidad de los Andes, Carrera 1 No 18A-12,
Bogot\'a D.C.,
Colombia
;
    'Ochoa-Puentes, Cristian' .
;
Departamento de Qu\'imica, Universidad Nacional de Colombia, Bogot\'a D.C.,
Colombia
;
    'Sierra, Cesar A.' .
;
Departamento de Qu\'imica, Universidad Nacional de Colombia, Bogot\'a D.C.,
Colombia
;
_publ_section_synopsis
;
The molecular structure of the title compound is characterized by a planarity
that allows the formation of (010) sheets. However, the existence of two
different conformations of the ethyl fragment introduces the occurrence of
discrete disorder due to a molecular overlay.
;
_chemical_name_systematic
;
Ethyl (<i>E</i>)-2-cyano-3-(thiophen-2-yl)acrylate
;
_chemical_name_common     ?
_chemical_formula_moiety     'C10 H9 N O2 S'
_chemical_formula_sum     'C10 H9 N O2 S'
_chemical_formula_iupac     'C10 H9 N O2 S'
_chemical_formula_weight     207.24
_chemical_melting_point     ?
_shelx_space_group_comment
;
The symmetry employed for this shelxl refinement is uniquely defined
by the following loop, which should always be used as a source of
symmetry information in preference to the above space-group names.
They are only intended as comments.
;
_space_group_crystal_system     monoclinic
_space_group_name_H-M_alt     'C 2/m'
_space_group_name_Hall     '-C 2y'
loop_
    _space_group_symop_operation_xyz
    'x, y, z'
    'x, -y, z'
    'x+1/2, y+1/2, z'
    'x+1/2, -y+1/2, z'
    '-x, -y, -z'
    '-x, y, -z'
    '-x+1/2, -y+1/2, -z'
    '-x+1/2, y+1/2, -z'
_cell_length_a     13.637(2)
_cell_length_b     6.8965(16)
_cell_length_c     11.817(3)
_cell_angle_alpha     90
_cell_angle_beta     109.28(2)
_cell_angle_gamma     90
_cell_volume     1049.0(4)
_cell_formula_units_Z     4
_cell_measurement_reflns_used     2818
_cell_measurement_theta_min     4.4980
_cell_measurement_theta_max     26.3260
_cell_measurement_temperature     298(2)
_exptl_crystal_description     'parallelepiped'
_exptl_crystal_colour     'yellow'
_exptl_crystal_size_max     0.190
_exptl_crystal_size_mid     0.122
_exptl_crystal_size_min     0.074
_exptl_crystal_density_diffrn     1.312
_exptl_crystal_density_meas     ?
_exptl_crystal_density_method     ?
_exptl_crystal_F_000     432
_exptl_absorpt_coefficient_mu     0.281
_exptl_absorpt_correction_type     multi-scan
_exptl_absorpt_process_details
;
(CrysAlis PRO; Agilent, 2014)
;
_shelx_estimated_absorpt_T_min     0.949
_shelx_estimated_absorpt_T_max     0.979
_exptl_absorpt_correction_T_min     0.76016
_exptl_absorpt_correction_T_max     1.00000
_diffrn_ambient_temperature     298(2)
_diffrn_radiation_type     MoK\a
_diffrn_radiation_wavelength     0.71073
_diffrn_measurement_device_type     'Agilent SuperNova, Dual, Cu at zero, Atlas'
_diffrn_measurement_device     'four-circle diffractometer'
_diffrn_measurement_method     '\w scans'
_diffrn_detector_area_resol_mean     5.3072
_diffrn_reflns_number     9896
_diffrn_reflns_av_R_equivalents     0.0680
_diffrn_reflns_theta_min     3.088
_diffrn_reflns_theta_max     26.361
_diffrn_reflns_theta_full     25.242
_diffrn_measured_fraction_theta_max     0.999
_diffrn_measured_fraction_theta_full     0.999
_diffrn_reflns_limit_h_min     -16
_diffrn_reflns_limit_h_max     16
_diffrn_reflns_limit_k_min     -8
_diffrn_reflns_limit_k_max     8
_diffrn_reflns_limit_l_min     -14
_diffrn_reflns_limit_l_max     14
_refine_special_details     ?
_reflns_number_total     1171
_reflns_number_gt     1049
_reflns_threshold_expression     'I > 2\s(I)'
_refine_ls_structure_factor_coef     Fsqd
_refine_ls_matrix_type     full
_refine_ls_R_factor_all     0.0511
_refine_ls_R_factor_gt     0.0468
_refine_ls_wR_factor_gt     0.1215
_refine_ls_wR_factor_ref     0.1259
_refine_ls_goodness_of_fit_ref     1.138
_refine_ls_restrained_S_all     1.138
_refine_ls_number_reflns     1171
_refine_ls_number_parameters     96
_refine_ls_number_restraints     0
_refine_ls_hydrogen_treatment     constr
_refine_ls_weighting_scheme     calc
_refine_ls_weighting_details
              'w=1/[\s^2^(Fo^2^)+(0.0530P)^2^+0.7374P] where P=(Fo^2^+2Fc^2^)/3'
_atom_sites_solution_hydrogens     geom
_atom_sites_solution_primary     iterative
_atom_sites_solution_secondary     difmap
_refine_ls_shift/su_max     0.000
_refine_ls_shift/su_mean     0.000
_refine_diff_density_max     0.347
_refine_diff_density_min     -0.239
_refine_ls_extinction_method
;
SHELXL2016 (Sheldrick, 2016)
;
_refine_ls_extinction_coef     0.007(2)
_refine_ls_extinction_expression
                                  'Fc^*^=kFc[1+0.001xFc^2^\l^3^/sin(2\q)]^-1/4^'
loop_
    _atom_type_symbol
    _atom_type_description
    _atom_type_scat_dispersion_real
    _atom_type_scat_dispersion_imag
    _atom_type_scat_source
    'C' 'C' 0.0033 0.0016
                         'International Tables Vol C Tables 4.2.6.8 and 6.1.1.4'
    'H' 'H' 0.0000 0.0000
                         'International Tables Vol C Tables 4.2.6.8 and 6.1.1.4'
    'N' 'N' 0.0061 0.0033
                         'International Tables Vol C Tables 4.2.6.8 and 6.1.1.4'
    'S' 'S' 0.1246 0.1234
                         'International Tables Vol C Tables 4.2.6.8 and 6.1.1.4'
    'O' 'O' 0.0106 0.0060
                         'International Tables Vol C Tables 4.2.6.8 and 6.1.1.4'
_computing_data_collection
;
CrysAlis PRO (Agilent, 2014)
;
_computing_cell_refinement
;
CrysAlis PRO (Agilent, 2014)
;
_computing_data_reduction
;
CrysAlis PRO (Agilent, 2014)
;
_computing_structure_solution
;
SUPERFLIP (Palatinus & Chapuis, 2007)
;
_computing_structure_refinement
;
SHELXL2014 (Sheldrick, 2015)
;
_computing_molecular_graphics
;
Mercury (Macrae <i>et al.</i>,  2008)
;
_computing_publication_material
;
SHELXL2014 (Sheldrick, 2015)
;
loop_
    _atom_site_type_symbol
    _atom_site_label
    _atom_site_fract_x
    _atom_site_fract_y
    _atom_site_fract_z
    _atom_site_U_iso_or_equiv
    _atom_site_adp_type
    _atom_site_calc_flag
    _atom_site_occupancy
    _atom_site_disorder_assembly
    _atom_site_disorder_group
    S S1 0.11266(5) 0.500000 -0.02961(7) 0.0560(3) Uani d 1 . .
    N N2 0.2293(2) 0.500000 0.2653(2) 0.0733(9) Uani d 1 A .
    O O2 0.53999(15) 0.500000 0.1743(2) 0.0732(7) Uani d 1 A .
    C C2 0.4730(2) 0.500000 0.2195(3) 0.0568(7) Uani d 1 . .
    C C3 0.36045(19) 0.500000 0.1505(2) 0.0480(6) Uani d 1 A .
    C C4 0.2879(2) 0.500000 0.2153(3) 0.0531(7) Uani d 1 . .
    C C7 0.2120(2) 0.500000 -0.1795(3) 0.0555(7) Uani d 1 . .
    H H7 0.264802 0.500000 -0.213002 0.067 Uiso calc 1 . .
    C C6 0.22929(19) 0.500000 -0.0583(2) 0.0470(6) Uani d 1 A .
    C C5 0.33082(19) 0.500000 0.0298(2) 0.0468(6) Uani d 1 . .
    H H5 0.385193 0.500000 -0.001307 0.056 Uiso calc 1 A .
    C C8 0.1056(2) 0.500000 -0.2475(3) 0.0630(8) Uani d 1 . .
    H H8 0.080614 0.500000 -0.330873 0.076 Uiso calc 1 . .
    C C9 0.0436(2) 0.500000 -0.1786(3) 0.0616(8) Uani d 1 . .
    H H9 -0.028547 0.500000 -0.209250 0.074 Uiso calc 1 . .
    O O1 0.48964(18) 0.531(3) 0.3371(2) 0.064(3) Uani d 0.5 A -1
    C C1 0.5976(3) 0.5493(10) 0.4143(4) 0.073(3) Uani d 0.5 A -1
    H H1A 0.600898 0.615277 0.487917 0.088 Uiso calc 0.5 A -1
    H H1B 0.636145 0.625544 0.374142 0.088 Uiso calc 0.5 A -1
    C C1A 0.6446(5) 0.3535(15) 0.4422(6) 0.127(3) Uani d 0.5 A -1
    H H1AA 0.641144 0.288738 0.369077 0.191 Uiso calc 0.5 A -1
    H H1AB 0.607205 0.279578 0.483442 0.191 Uiso calc 0.5 A -1
    H H1AC 0.715902 0.365498 0.492230 0.191 Uiso calc 0.5 A -1
loop_
    _atom_site_aniso_label
    _atom_site_aniso_U_11
    _atom_site_aniso_U_22
    _atom_site_aniso_U_33
    _atom_site_aniso_U_12
    _atom_site_aniso_U_13
    _atom_site_aniso_U_23
    S1 0.0331(4) 0.0805(6) 0.0559(5) 0.000 0.0168(3) 0.000
    N2 0.0468(14) 0.122(3) 0.0570(16) 0.000 0.0246(12) 0.000
    O2 0.0353(10) 0.130(2) 0.0567(13) 0.000 0.0184(9) 0.000
    C2 0.0379(14) 0.082(2) 0.0506(16) 0.000 0.0144(12) 0.000
    C3 0.0353(13) 0.0627(16) 0.0477(15) 0.000 0.0161(11) 0.000
    C4 0.0373(13) 0.0740(19) 0.0472(15) 0.000 0.0127(12) 0.000
    C7 0.0428(14) 0.0724(19) 0.0527(16) 0.000 0.0179(12) 0.000
    C6 0.0334(12) 0.0580(15) 0.0512(15) 0.000 0.0161(11) 0.000
    C5 0.0332(12) 0.0559(15) 0.0530(15) 0.000 0.0167(11) 0.000
    C8 0.0491(16) 0.088(2) 0.0462(16) 0.000 0.0074(12) 0.000
    C9 0.0368(14) 0.079(2) 0.0622(18) 0.000 0.0069(13) 0.000
    O1 0.0410(11) 0.103(10) 0.0458(12) -0.003(2) 0.0122(9) -0.008(2)
    C1 0.046(2) 0.112(9) 0.055(2) -0.005(2) 0.0070(17) -0.019(3)
    C1A 0.093(5) 0.188(9) 0.077(4) 0.053(5) -0.004(3) -0.019(5)
_geom_special_details
;
 All esds (except the esd in the dihedral angle between two l.s. planes)
 are estimated using the full covariance matrix.  The cell esds are taken
 into account individually in the estimation of esds in distances, angles
 and torsion angles; correlations between esds in cell parameters are only
 used when they are defined by crystal symmetry.  An approximate (isotropic)
 treatment of cell esds is used for estimating esds involving l.s. planes.
;
loop_
    _geom_bond_atom_site_label_1
    _geom_bond_atom_site_label_2
    _geom_bond_site_symmetry_2
    _geom_bond_distance
    _geom_bond_publ_flag
    S1 C9 . 1.700(3) ?
    S1 C6 . 1.732(3) ?
    N2 C4 . 1.139(4) ?
    O2 C2 . 1.200(3) ?
    C2 O1 . 1.350(5) ?
    C2 C3 . 1.482(4) ?
    C3 C5 . 1.347(4) ?
    C3 C4 . 1.437(4) ?
    C7 C6 . 1.372(4) ?
    C7 C8 . 1.407(4) ?
    C7 H7 . 0.9300 ?
    C6 C5 . 1.431(4) ?
    C5 H5 . 0.9300 ?
    C8 C9 . 1.354(5) ?
    C8 H8 . 0.9300 ?
    C9 H9 . 0.9300 ?
    O1 C1 . 1.459(5) ?
    C1 C1A . 1.485(11) ?
    C1 H1A . 0.9700 ?
    C1 H1B . 0.9700 ?
    C1A H1AA . 0.9600 ?
    C1A H1AB . 0.9600 ?
    C1A H1AC . 0.9600 ?
loop_
    _geom_angle_atom_site_label_1
    _geom_angle_atom_site_label_2
    _geom_angle_atom_site_label_3
    _geom_angle_site_symmetry_1
    _geom_angle_site_symmetry_3
    _geom_angle
    _geom_angle_publ_flag
    C9 S1 C6 . . 91.57(14) ?
    O2 C2 O1 . . 124.3(3) ?
    O2 C2 C3 . . 123.9(3) ?
    O1 C2 C3 . . 111.0(2) ?
    C5 C3 C4 . . 123.0(2) ?
    C5 C3 C2 . . 118.5(2) ?
    C4 C3 C2 . . 118.5(2) ?
    N2 C4 C3 . . 179.1(3) ?
    C6 C7 C8 . . 112.7(3) ?
    C6 C7 H7 . . 123.6 ?
    C8 C7 H7 . . 123.6 ?
    C7 C6 C5 . . 123.4(2) ?
    C7 C6 S1 . . 110.6(2) ?
    C5 C6 S1 . . 126.0(2) ?
    C3 C5 C6 . . 130.5(3) ?
    C3 C5 H5 . . 114.7 ?
    C6 C5 H5 . . 114.7 ?
    C9 C8 C7 . . 112.8(3) ?
    C9 C8 H8 . . 123.6 ?
    C7 C8 H8 . . 123.6 ?
    C8 C9 S1 . . 112.4(2) ?
    C8 C9 H9 . . 123.8 ?
    S1 C9 H9 . . 123.8 ?
    C2 O1 C1 . . 116.7(3) ?
    O1 C1 C1A . . 109.5(8) ?
    O1 C1 H1A . . 109.8 ?
    C1A C1 H1A . . 109.8 ?
    O1 C1 H1B . . 109.8 ?
    C1A C1 H1B . . 109.8 ?
    H1A C1 H1B . . 108.2 ?
    C1 C1A H1AA . . 109.5 ?
    C1 C1A H1AB . . 109.5 ?
    H1AA C1A H1AB . . 109.5 ?
    C1 C1A H1AC . . 109.5 ?
    H1AA C1A H1AC . . 109.5 ?
    H1AB C1A H1AC . . 109.5 ?
loop_
    _geom_torsion_atom_site_label_1
    _geom_torsion_atom_site_label_2
    _geom_torsion_atom_site_label_3
    _geom_torsion_atom_site_label_4
    _geom_torsion_site_symmetry_1
    _geom_torsion_site_symmetry_2
    _geom_torsion_site_symmetry_3
    _geom_torsion_site_symmetry_4
    _geom_torsion
    _geom_torsion_publ_flag
    O2 C2 C3 C5 . . . . 0.000000 ?
    O1 C2 C3 C5 . . . . 170.1(8) ?
    O2 C2 C3 C4 . . . . 180.000000 ?
    O1 C2 C3 C4 . . . . -9.9(8) ?
    C8 C7 C6 C5 . . . . 180.000000 ?
    C8 C7 C6 S1 . . . . 0.000000 ?
    C9 S1 C6 C7 . . . . 0.000000 ?
    C9 S1 C6 C5 . . . . 180.0 ?
    C4 C3 C5 C6 . . . . 0.000000 ?
    C2 C3 C5 C6 . . . . 180.000000 ?
    C7 C6 C5 C3 . . . . 180.000000 ?
    S1 C6 C5 C3 . . . . 0.000000 ?
    C6 C7 C8 C9 . . . . 0.000000 ?
    C7 C8 C9 S1 . . . . 0.000000 ?
    C6 S1 C9 C8 . . . . 0.000000 ?
    O2 C2 O1 C1 . . . . -5.6(17) ?
    C3 C2 O1 C1 . . . . -175.6(9) ?
    C2 O1 C1 C1A . . . . -79.5(13) ?
loop_
    _geom_hbond_atom_site_label_D
    _geom_hbond_atom_site_label_H
    _geom_hbond_atom_site_label_A
    _geom_hbond_site_symmetry_A
    _geom_hbond_distance_DH
    _geom_hbond_distance_HA
    _geom_hbond_distance_DA
    _geom_hbond_angle_DHA
    C5 H5 O2 . 0.93 2.42 2.799(3) 104
    C7 H7 O2 5_665 0.93 2.55 3.363(3) 146.5
    C5 H5 O2 5_665 0.93 2.57 3.425(3) 153.2
    C9 H9 N2 5_565 0.93 2.60 3.520(4) 172.3
_shelx_hkl_file
;
   0   0  -2 8764.89 337.583   9
   0   0   2 9056.01 354.808   5
   0   0   2 8852.16 343.169   2
   0   0  -3 2037.40 127.257   9
   0   0   3 1847.73 143.572   5
   0   0   3 1770.35 127.701   2
   0   0  -4 34764.0 1218.92   9
   0   0  -4 37853.1 1225.86   2
   0   0   4 32430.9 1250.12   5
   0   0   4 33951.4 1233.93   2
   0   0   5 62536.7 2233.05   5
   0   0   5 62945.0 2201.88   2
   0   0  -5 63265.0 2184.98   9
   0   0  -5 68402.7 2190.02   2
   0   0  -6 11234.9 518.959   9
   0   0  -6 11900.8 518.418   2
   0   0   6 11060.7 533.573   2
   0   0   6 11746.0 571.584   5
   0   0  -7 17.7966 17.7971   5
   0   0  -7 96.3068 45.5016   9
   0   0  -7 120.904 46.2973   2
   0   0   7 91.6157 49.8495   5
   0   0   7 100.891 43.3231   2
   0   0   7 118.488 44.8881   9
   0   0  -8 2708.66 235.062   9
   0   0   8 2647.15 245.839   2
   0   0  -8 2670.34 256.374   5
   0   0   8 3036.78 281.825   5
   0   0  -8 2758.45 230.678   2
   0   0   8 3134.92 249.418   9
   0   0  -9 187.783 68.1264   2
   0   0   9 215.923 76.1031   5
   0   0   9 408.759 90.6793   9
   0   0   9 170.456 60.8737   2
   0   0 -10 2207.03 229.118   2
   0   0  10 2590.74 251.829   9
   0   0  10 2100.40 260.959   5
   0   0  11 462.660 106.669   9
   0   0 -11 420.448 99.9327   2
   0   0 -12 202.821 73.9143   2
   0   0  12 195.161 75.3708   9
   0   0 -13 844.955 164.781   2
   0   0  13 972.473 183.972   9
   0   2   0 713427. 19723.1   3
   0  -2   0 569483. 19591.2   6
   0  -2   0 664949. 19600.1   7
   0  -2   0 598372. 19555.1   9
   0  -2  -1 97170.0 3562.95   9
   0   2   1 117582. 3706.26   3
   0  -2  -1 108055. 3574.75   7
   0   2  -1 109489. 3681.70   3
   0   2   1 111802. 3564.46   9
   0  -2   1 92161.4 3579.75   6
   0  -2   1 109655. 3580.86   7
   0   2  -1 113347. 3595.28   6
   0  -2   2 18983.5 626.407   6
   0  -2   2 14676.8 587.797   7
   0   2  -2 15956.7 683.799   3
   0   2   2 15414.8 598.907   9
   0  -2  -2 15883.5 583.830   7
   0   2  -2 16276.4 594.633   7
   0  -2  -2 16994.8 612.099   9
   0   2  -2 16937.8 621.775   6
   0   2   2 15693.1 606.867   2
   0   2   3 189.402 30.6277   7
   0  -2   3 187.890 42.8538   6
   0  -2  -3 202.945 32.1637   7
   0  -2  -3 149.591 36.0012   9
   0   2   3 138.033 37.0627   5
   0  -2   3 215.244 35.4815   7
   0   2   3 160.950 36.8793   9
   0   2  -3 197.265 35.2871   7
   0  -2   3 159.640 26.5501   9
   0   2  -3 228.137 58.0041   3
   0   2  -3 118.580 34.4324   6
   0   2   3 165.035 38.9323   2
   0   2  -4 18083.1 786.674   2
   0  -2   4 18531.5 668.711   7
   0   2   4 18768.5 648.331   7
   0   2  -4 18563.1 667.186   7
   0   2   4 18266.3 712.945   2
   0  -2   4 17835.1 663.731   9
   0   2  -4 17463.3 782.296   3
   0  -2  -4 17877.4 645.628   7
   0   2   4 18473.7 740.477   5
   0  -2  -4 20511.4 743.295   9
   0   2  -4 17111.7 712.524   6
   0   2  -5 36547.0 1409.51   3
   0  -2   5 36658.9 1252.56   7
   0   2   5 36409.6 1318.30   2
   0  -2  -5 36661.3 1223.57   7
   0  -2  -5 38983.7 1353.68   9
   0   2  -5 38046.8 1253.60   7
   0   2  -5 37244.7 1341.91   6
   0   2   5 35286.6 1343.31   5
   0   2  -5 36754.7 1395.93   2
   0   2   5 37482.2 1222.57   7
   0  -2  -5 39613.6 1325.38   2
   0  -2   5 36104.2 1278.69   9
   0  -2   6 7392.94 315.827   7
   0   2   6 7181.03 380.699   2
   0   2  -6 6922.39 437.502   3
   0   2  -6 7192.73 436.194   2
   0   2  -6 8357.97 415.269   6
   0  -2  -6 6797.02 279.916   7
   0   2   6 6595.84 392.170   5
   0  -2  -6 7727.35 386.687   2
   0   2   6 7176.38 280.518   7
   0  -2   6 7548.94 360.515   9
   0  -2  -6 7629.54 419.651   9
   0   2  -6 7209.21 312.034   7
   0   2  -7 36.4099 30.8281   6
   0  -2  -7 78.0764 45.0226   9
   0   2  -7 35.9983 27.5717   3
   0   2   7 60.0026 22.1825   8
   0   2  -7 65.6738 18.7160   7
   0   2  -7 72.0741 40.1699   2
   0   2   7 63.9297 43.7659   9
   0  -2  -7 43.9916 29.0303   5
   0   2  -7 67.5833 18.3488   8
   0  -2  -7 64.7572 15.0468   7
   0   2   7 39.6800 22.7058   2
   0   2   7 82.3743 42.7335   5
   0   2  -7 83.7517 48.0632   5
   0  -2  -7 57.5035 23.6240   2
   0  -2   7 75.7654 21.5531   7
   0  -2  -8 1299.97 158.642   2
   0   2  -8 1117.05 81.4847   8
   0   2  -8 1279.06 93.9729   7
   0   2  -8 1379.28 187.876   3
   0   2   8 1213.42 161.102   9
   0   2  -8 1573.83 190.241   2
   0   2   8 589.438 66.0431   8
   0  -2   8 1319.02 144.160   9
   0   2   8 1088.73 156.481   5
   0   2   8 1224.08 149.900   2
   0  -2  -8 323.188 91.7042   5
   0  -2   8 1077.33 88.5867   7
   0   2  -9 462.305 112.185   2
   0   2   9 521.931 112.146   9
   0   2   9 47.1714 16.9582   8
   0   2  -9 408.875 41.7819   8
   0   2  -9 66.8697 21.1912   8
   0   2  -9 564.006 59.5090   7
   0   2   9 472.437 39.1107   8
   0  -2  -9 536.701 105.711   2
   0  -2   9 573.526 99.0877   9
   0   2   9 391.126 96.4062   5
   0  -2 -10 1369.57 184.609   2
   0   2  10 1250.45 192.033   5
   0   2  10 1361.92 190.586   9
   0  -2  10 1295.75 167.834   9
   0   2 -10 1412.22 198.929   2
   0   2  11 655.543 137.427   9
   0   2 -11 355.103 106.056   2
   0   2  11 530.340 129.241   5
   0  -2 -11 456.280 108.230   2
   0  -2  11 401.914 99.4123   9
   0   2  12 29.6078 50.9537   9
   0   2 -12-12.6791 28.6700   2
   0   2  12 73.1416 60.7282   5
   0  -2 -12 56.2241 64.2969   2
   0  -2  12 76.1484 44.0950   9
   0  -2 -13 531.234 133.032   2
   0  -2  13 501.036 122.624   9
   0   2  13 726.780 162.285   9
   0   2  13 407.799 131.476   5
   0   2 -13 774.793 157.836   2
   0  -4   0 118502. 3527.14   9
   0   4   0 122235. 3852.32   3
   0  -4   0 103300. 3593.72   6
   0  -4   0 108024. 3600.95   7
   0  -4   0 98774.0 3506.49   4
   0  -4   1 33018.4 957.790   9
   0  -4   1 31130.5 1067.48   6
   0  -4   1 31092.4 1064.64   7
   0   4   1 32351.7 1283.23   3
   0   4  -1 28269.4 942.361   1
   0   4  -1 30358.5 1251.70   3
   0  -4  -1 28836.3 1051.82   6
   0  -4  -1 26474.8 1004.07   4
   0  -4  -1 29347.8 1053.07   7
   0  -4  -1 31337.3 1015.66   9
   0   4   2 1028.99 97.7535   9
   0   4  -2 1077.70 115.282   7
   0  -4   2 1104.50 119.937   6
   0  -4   2 976.209 61.8354   9
   0   4  -2 1055.35 168.698   3
   0   4  -2 943.653 117.375   6
   0  -4  -2 997.611 105.269   9
   0  -4  -2 965.372 108.717   7
   0   4   2 856.153 111.483   2
   0  -4   2 1037.79 114.242   7
   0   4  -3 171.890 65.4688   3
   0   4  -3 143.932 44.0928   6
   0  -4  -3 209.219 75.5591   3
   0  -4  -3 127.939 17.2398   1
   0   4  -3 118.842 35.5456   7
   0  -4  -3 163.264 45.6918   9
   0  -4   3 99.6731 36.1272   6
   0  -4   3 50.1710 17.1723   9
   0   4   3 98.4799 34.4433   9
   0   4   3 95.1735 37.9785   2
   0  -4  -3 166.001 42.8212   7
   0  -4   3 110.281 38.9405   7
   0   4   4 6624.54 392.210   5
   0  -4   4 6803.49 371.135   6
   0   4   4 5991.04 358.007   2
   0  -4   4 5728.77 243.127   9
   0   4  -4 5858.04 451.027   3
   0  -4  -4 6086.41 451.965   3
   0  -4  -4 6590.48 366.035   9
   0  -4   4 5817.72 325.904   7
   0  -4   4 6409.02 438.240   3
   0  -4  -4 5555.78 251.514   1
   0   4  -4 5635.56 354.185   6
   0  -4  -4 5699.09 309.383   7
   0   4   4 6452.87 343.500   9
   0   4  -4 6397.86 331.321   7
   0  -4   5 8577.14 533.991   3
   0  -4  -5 8255.82 567.969   3
   0   4  -5 7781.28 303.903   4
   0  -4  -5 9135.93 472.026   9
   0  -4   5 8614.13 343.126   9
   0   4  -5 9244.24 583.937   3
   0   4  -5 8650.50 464.599   6
   0   4   5 10872.3 522.533   2
   0   4   5 9523.93 493.422   5
   0  -4  -5 6708.23 372.882   7
   0  -4  -5 7773.69 360.720   1
   0   4   5 9007.89 450.042   9
   0  -4   5 9361.50 480.487   6
   0  -4   5 8526.64 416.718   7
   0   4  -5 8365.44 411.958   7
   0  -4   6 2439.15 188.028   7
   0  -4   6 2386.47 263.440   3
   0   4  -6 2521.75 274.790   2
   0  -4  -6 1643.30 149.054   7
   0  -4  -6 2122.86 164.729   1
   0   4   6 2582.51 238.551   5
   0  -4   6 2682.94 158.887   9
   0   4  -6 2586.18 190.706   7
   0   4   6 2246.97 212.746   9
   0   4  -6 2325.91 217.883   6
   0  -4  -6 2366.79 294.171   3
   0  -4  -6 2623.38 242.569   9
   0   4  -6 2116.79 133.189   4
   0  -4   7 58.9682 26.2605   9
   0  -4   7 75.5739 34.1433   7
   0   4  -7 74.3811 30.5144   7
   0  -4  -7 26.1627 12.8860   3
   0   4   7 127.673 53.7202   9
   0   4  -7 61.9214 21.4033   4
   0   4  -7 67.5150 51.5330   2
   0  -4  -7 88.2289 45.5926   2
   0  -4   7 66.0635 42.2242   3
   0   4   7 48.6020 31.4439   5
   0  -4  -7 41.3409 21.5143   7
   0   4   8 206.675 67.1869   9
   0  -4   8 271.672 91.5049   3
   0   4   8 230.165 79.5046   5
   0   4  -8 309.621 96.8175   2
   0  -4  -8 71.7511 25.3001   7
   0   4  -8 174.624 47.1983   4
   0  -4  -8 237.645 67.5250   2
   0  -4   8 203.181 54.0577   7
   0   4  -8 252.978 57.0558   7
   0  -4  -8-27.1759 51.2640   3
   0   4  -9 152.990 51.1176   4
   0  -4  -9 306.463 82.8799   2
   0   4  -9 181.198 97.7310   2
   0  -4   9 261.381 59.4710   7
   0  -4  -9 32.2868 20.1923   7
   0   4  -9 127.861 40.8901   8
   0   4   9 359.612 96.2865   5
   0   4  -9 345.545 64.5830   7
   0   4   9 369.832 100.566   9
   0   4   9 208.436 46.9390   7
   0   4   9 50.7617 39.0327   8
   0  -4   9 489.735 80.5967   9
   0  -4 -10 628.490 122.591   2
   0  -4  10 652.955 104.868   9
   0  -4 -10 408.565 92.5421   1
   0   4 -10 705.807 157.486   2
   0   4  10 692.143 141.026   9
   0   4 -10 577.602 88.9764   7
   0   4  10 574.632 134.779   5
   0   4  11 202.507 78.7522   9
   0   4  11 77.4546 45.6727   5
   0  -4 -11 92.2360 51.0502   1
   0  -4  11 188.131 56.3976   9
   0   4 -11 129.289 69.7186   2
   0  -4 -11 195.577 71.4782   2
   0   4  12 77.8595 64.7868   9
   0  -4  12-16.4905 13.1791   9
   0   4  12-23.0429 36.1575   5
   0  -4 -12 75.7812 47.0292   2
   0   4 -12-17.7420 38.0115   2
   0  -4 -12 24.9028 27.3981   1
   0   6   0 16456.5 744.374   7
   0  -6   0 14223.5 598.416   4
   0  -6   0 18014.4 755.418   6
   0  -6   0 16979.5 626.858   9
   0  -6   0 17099.9 927.002   3
   0  -6  -1 4787.50 417.228   3
   0  -6   1 5320.70 429.831   3
   0  -6  -1 4323.15 281.737   6
   0  -6   1 5121.31 178.616   9
   0  -6  -1 4583.06 228.669   4
   0   6  -1 4672.83 300.431   7
   0   6   1 5699.08 319.966   7
   0  -6   1 5146.87 305.678   6
   0  -6  -1 5193.85 240.760   9
   0  -6   2 47.6221 23.2337   6
   0  -6  -2 25.5486 17.5579   9
   0  -6  -2 32.4516 43.6031   3
   0   6   2 12.8527 13.7142   7
   0   6  -2 78.0752 44.8435   7
   0  -6  -2 14.1215 17.9890   6
   0   6  -2 26.5486 10.7646   1
   0  -6   2-11.2745 18.7771   3
   0  -6  -3 686.798 115.323   6
   0  -6   3 483.247 131.718   3
   0  -6   3 616.835 109.198   6
   0   6  -3 450.773 63.1125   1
   0  -6  -3 280.652 73.9836   4
   0  -6  -3 298.190 80.5539   9
   0   6  -3 509.097 98.5942   7
   0   6   3 547.717 99.5827   7
   0  -6  -3 564.461 147.785   3
   0  -6  -4 1289.99 227.518   3
   0  -6  -4 922.249 149.646   4
   0  -6   4 1157.73 161.003   6
   0  -6   4 1322.63 221.220   3
   0   6   4 1330.56 151.921   9
   0   6   4 1321.77 155.234   7
   0   6  -4 1268.90 160.954   7
   0   6  -4 1431.57 136.664   1
   0  -6  -4 1532.14 172.112   9
   0   6   5 1611.86 172.943   7
   0   6   5 1299.93 191.734   5
   0   6  -5 1671.16 182.498   7
   0  -6  -5 1248.84 235.437   3
   0  -6   5 1624.81 201.271   6
   0  -6   5 1537.88 245.685   3
   0   6  -5 1748.13 169.419   1
   0   6   5 1567.56 174.893   9
   0  -6  -6 404.002 135.810   3
   0   6   6 266.455 74.8573   7
   0  -6   6 171.749 88.3404   6
   0  -6   6 366.850 118.488   3
   0   6   6 415.479 92.7578   9
   0   6  -6 374.620 87.7576   7
   0   6   6 297.586 93.4285   5
   0   6   7 20.1586 25.4133   5
   0   6  -7 24.8094 21.0775   7
   0  -6   7 73.6251 60.8026   3
   0  -6  -7-12.6644 51.2831   3
   0   6   7 6.59208 7.92613   9
   0   6   7 1.41877 14.9759   7
   0  -6  -8 210.481 127.628   3
   0   6  -8 66.7596 61.5503   2
   0   6  -8 80.3267 40.9400   7
   0  -6   8 16.5930 20.9408   3
   0   6   8 58.2199 39.4001   5
   0   6   8 132.241 59.7340   9
   0   6   8 82.4351 33.7367   7
   0  -6  -9 84.3022 67.9613   3
   0   6   9 138.517 61.6975   9
   0   6  -9 80.1457 42.1082   7
   0   6   9 36.0796 26.2119   7
   0   6   9 46.3652 43.7916   5
   0  -6   9 70.8268 36.1037   3
   0   6  -9 112.270 85.5799   2
   0   6  10 65.6719 55.7837   5
   0   8   0 2448.90 259.490   7
   0  -8   0 2769.56 377.416   3
   0  -8   0 2518.18 257.131   6
   0  -8  -1 608.175 171.375   3
   0   8   1 793.209 143.751   7
   0  -8   1 561.506 122.830   6
   0  -8   1 752.981 193.150   3
   0  -8  -1 527.973 121.367   6
   0   8  -1 822.538 147.446   7
   0   8  -2 40.4555 17.9847   7
   0   8   2 96.4179 50.8438   7
   0  -8   2 51.1488 34.9608   6
   0  -8   2 0.33465 17.7351   3
   0  -8  -2 0.17206 32.9400   6
   0  -8  -2 21.5046 31.9044   3
   0  -8   3 56.9052 53.1614   3
   0  -8  -3 1.75590 32.2840   3
   0  -8  -3-46.1090 34.7306   6
   0  -8   3-35.7314 30.2837   6
   0   8   3 3.71214 13.0338   7
   0   8  -3 2.98982 17.8656   7
   0  -8   4 310.506 122.252   3
   0   8   4 179.346 62.7717   7
   0   8  -4 289.208 91.0078   7
   0  -8   4 329.367 99.2030   6
   0  -8  -4 371.807 146.544   3
   0  -8  -4 408.308 110.863   6
   0   8   5 115.818 55.0087   7
   0  -8  -5 152.439 83.4052   3
   0  -8  -5 81.3363 44.6190   6
   0  -8   5 55.4397 46.2347   3
   0   8   5 96.6584 59.5848   5
   0   8  -5 172.444 57.9538   7
  -1   1  14 530.878 131.591   9
  -1  -1  14 367.618 111.570   9
   1  -1 -14 471.367 127.488   2
   1   1 -14 474.816 125.395   2
  -1  -1  13 874.924 164.313   9
  -1   1  13 1130.28 192.491   9
   1   1 -13 715.695 155.588   2
   1  -1 -13 782.934 161.983   2
   1  -1 -12 973.126 172.855   2
  -1  -1  12 1193.40 182.956   9
  -1   1  12 952.352 183.819   5
   1   1 -12 1024.04 178.404   2
  -1   1  12 1058.47 176.988   9
   1  -1 -11 46.0403 37.4587   2
  -1   1  11 71.6166 43.0077   9
   1   1 -11 93.2268 55.1163   2
  -1   1  11 190.117 76.5777   5
  -1  -1  11 154.442 59.7984   9
  -1   1  10 34.6601 12.0089   5
  -1   1  10 40.1317 28.0237   9
   1   1 -10 41.6861 37.4196   2
   1  -1 -10 32.2762 20.3253   2
  -1  -1  10 16.2043 15.1794   9
   1  -1  -9 862.561 125.273   2
  -1   1   9 808.850 141.525   5
  -1   1   9 809.683 130.969   9
   1   1  -9 677.501 130.078   3
  -1  -1   9 946.534 133.114   9
   1  -1  -9 347.662 87.6519   5
   1   1  -9 825.570 132.053   2
  -1  -1   8 73.4971 16.4285   7
  -1   1   8 50.2910 24.1323   9
   1  -1  -8 79.1111 35.7053   9
   1  -1  -8 84.6390 39.1858   2
   1  -1  -8 86.2729 43.0122   5
  -1  -1   8 94.2349 50.5746   2
   1   1  -8 110.320 49.8476   2
  -1   1   8 116.723 47.2470   2
   1   1  -8 116.510 48.9840   5
  -1   1   8 66.3924 40.3646   5
  -1  -1   8 84.6453 36.9838   9
   1   1  -8 135.741 65.7203   3
   1   1  -7 3531.91 288.447   5
  -1   1   7 3599.40 261.053   2
   1   1  -7 3637.42 279.960   3
  -1   1   7 2988.91 249.822   5
   1  -1  -7 3455.15 245.234   2
  -1  -1   7 3527.34 153.231   7
  -1  -1   7 3136.79 272.466   2
   1  -1  -7 3389.85 261.391   9
   1   1  -7 3591.04 274.262   2
   1   1  -6 15902.7 497.793   7
   1   1  -6 16195.0 663.940   2
  -1  -1   6 14942.6 663.014   2
  -1  -1   6 11408.9 554.232   9
   1   1  -6 12005.9 481.144   8
   1  -1  -6 15108.7 605.346   2
  -1   1   6 13260.8 467.330   8
  -1   1   6 13887.5 616.443   5
   1  -1  -6 11832.4 592.757   5
   1   1  -6 13705.5 641.481   3
  -1  -1   6 14510.7 489.955   7
  -1   1   6 14470.4 610.409   2
   1  -1  -6 15154.2 629.793   9
  -1  -1   5 3598.99 249.723   2
  -1   1   5 3314.99 212.975   2
  -1  -1   5 3401.66 153.444   7
  -1   1   5 3540.96 144.555   8
  -1  -1   5 3464.28 208.052   9
  -1   1   5 2980.78 210.650   5
  -1   1   5 3253.57 132.296   7
   1   1  -5 3685.03 156.545   7
   1  -1  -5 3625.66 226.351   9
   1   1  -5 3295.23 237.255   3
   1  -1  -5 3477.62 221.917   5
  -1  -1   4 19048.7 859.964   2
  -1   1   4 20998.6 808.090   2
  -1   1   4 20788.1 809.686   5
   1  -1  -4 22233.9 815.739   5
   1   1  -4 21837.6 859.928   3
  -1   1   4 22395.9 730.277   7
   1   1  -4 23364.9 748.860   7
  -1  -1   4 21802.3 746.110   7
  -1  -1   4 21642.3 801.803   9
   1  -1  -4 22678.8 828.229   9
  -1  -1   3 7252.33 273.104   7
   1  -1  -3 6396.57 259.207   7
   1  -1  -3 7582.73 319.582   9
  -1   1   3 6878.21 305.400   2
  -1   1   3 7437.40 304.750   5
   1   1  -3 7487.60 274.121   7
   1   1  -3 6851.96 342.760   3
  -1   1   3 7518.71 263.294   7
   1   1  -2 5772.22 272.429   3
   1  -1  -2 5413.38 235.048   9
   1  -1  -2 5212.19 206.563   7
  -1   1   2 5735.39 238.007   2
   1   1  -2 5743.91 227.899   6
   1   1  -2 5430.94 219.723   4
  -1   1   2 5173.45 219.385   5
  -1  -1   2 4755.27 209.993   7
   1   1  -1 21760.4 713.602   4
  -1   1   1 21023.9 725.249   2
   1  -1  -1 20895.0 714.788   7
  -1   1   0 13378.3 507.056   3
   1   1   0 14713.8 475.454   4
  -1   1   0 13270.3 445.241   1
  -1  -1   0 12566.5 461.773   7
   1  -1   1 31376.1 1056.81   7
   1   1   1 31126.3 1052.54   2
  -1   1  -1 32497.8 1103.74   3
   1  -1   1 37336.9 1089.29   6
  -1  -1  -1 34812.9 1077.82   9
  -1  -1  -1 26312.1 1047.96   7
   1   1   1 30937.2 1053.13   1
  -1   1  -2 17990.6 578.258   7
   1  -1   2 17569.6 580.901   7
   1  -1   2 13903.3 566.767   9
  -1   1  -2 11519.0 562.107   9
  -1  -1  -2 17683.9 569.029   7
   1   1   2 20307.9 613.250   2
   1   1   2 17460.1 631.390   5
  -1   1  -2 18535.8 642.601   3
   1  -1   2 20810.7 645.338   6
  -1  -1  -2 16234.3 592.085   2
  -1  -1  -2 17869.5 622.690   9
  -1   1  -2 17439.4 581.169   8
  -1  -1  -3 72433.2 2160.07   2
  -1   1  -3 60378.4 2101.93   7
  -1   1  -3 69354.9 2190.84   2
   1   1   3 61369.0 2184.06   5
   1  -1   3 60587.4 2106.13   7
  -1  -1  -3 60894.5 2090.46   7
  -1   1  -3 60833.2 2183.03   3
  -1   1  -3 59544.1 2103.59   8
  -1  -1  -3 63529.3 2176.54   9
   1   1   3 68628.3 2127.24   8
  -1   1  -3 61250.6 2126.90   9
   1  -1   3 63634.4 2131.13   9
   1   1   3 60838.1 2138.27   2
   1   1   4 19765.5 675.047   8
   1   1   4 18876.8 716.569   2
   1  -1   4 20311.1 666.108   7
   1  -1   4 20756.3 721.195   9
  -1   1  -4 19730.3 660.824   7
  -1   1  -4 19734.7 766.557   3
   1  -1   4 19917.3 802.948   5
  -1   1  -4 21677.6 767.097   2
   1   1   4 20003.6 767.965   5
  -1  -1  -4 20509.1 759.042   9
  -1  -1  -4 21812.4 735.831   2
  -1  -1  -4 19590.9 642.447   7
  -1   1  -4 18956.4 662.587   8
  -1   1  -5 1864.86 167.995   3
  -1   1  -5 1724.26 143.275   9
  -1   1  -5 2116.02 175.016   2
   1   1   5 1795.52 102.415   8
   1  -1   5 2374.05 208.611   5
   1  -1   5 1866.78 177.282   2
   1   1   5 1736.45 163.764   5
  -1  -1  -5 1860.06 83.4236   7
  -1  -1  -5 1990.10 150.864   2
   1   1   5 1944.88 150.973   2
  -1  -1  -5 1685.36 164.895   9
  -1   1  -5 1889.98 100.658   7
  -1   1  -5 1962.04 102.356   8
   1  -1   5 1895.25 149.759   9
  -1   1  -6 1174.70 133.297   2
   1  -1   6 1008.89 133.587   2
   1   1   6 846.347 62.4013   8
  -1  -1  -6 1124.75 117.617   2
  -1   1  -6 1076.35 132.931   3
  -1   1  -6 1182.96 71.7456   7
   1  -1   6 1019.67 145.123   5
  -1   1  -6 1071.41 69.1948   8
  -1  -1  -6 1258.24 138.627   9
  -1   1  -6 652.191 97.8372   9
   1   1   6 1257.39 129.692   2
   1   1   6 1090.67 139.816   5
  -1  -1  -7 7244.13 400.771   9
  -1  -1  -7 7497.99 425.598   5
   1  -1   7 8247.45 438.351   2
   1   1   7 8453.34 444.910   5
   1   1   7 8033.98 397.071   2
  -1  -1  -7 8193.27 381.593   2
  -1   1  -7 8919.48 419.291   2
  -1   1  -7 7535.07 234.928   7
  -1   1  -7 7571.91 410.049   3
  -1   1  -7 7577.55 371.544   9
  -1   1  -7 6055.88 224.362   8
   1   1   8 3866.13 328.955   5
  -1   1  -8 4595.05 312.535   2
  -1   1  -8 4105.57 320.188   3
  -1  -1  -8 2798.64 284.036   5
   1   1   8 4527.49 321.959   9
   1   1   8 4098.66 308.510   2
  -1   1  -8 3569.56 287.493   9
   1  -1   8 4468.64 343.703   2
   1  -1   8 4699.96 306.051   9
  -1  -1  -8 4790.54 304.149   2
  -1   1  -8 4280.65 169.464   7
  -1  -1  -9 896.587 138.825   2
  -1   1  -9 875.304 141.717   2
   1  -1   9 1089.18 146.722   9
   1  -1   9 1034.93 163.623   2
  -1   1  -9 919.830 149.834   3
   1   1   9 1138.95 175.793   5
   1   1   9 1095.98 157.778   9
   1   1  10-45.8346 37.7062   5
   1  -1  10-18.3821 19.6910   9
   1   1  10-57.0837 51.5897   9
  -1  -1 -10 5.29949 19.8711   2
  -1   1 -10-54.6064 34.5557   2
  -1   1 -11 33.1424 26.8228   2
   1   1  11 38.2214 27.1747   9
  -1  -1 -11 62.4806 43.8195   2
   1   1  11 13.6394 38.2422   5
   1  -1  11 57.4716 33.4503   9
   1   1  12 16.3113 27.6501   5
   1  -1  12-8.51417 8.75104   9
   1   1  12 2.06795 32.2017   9
  -1  -1 -12-10.3225 36.2373   2
  -1   1 -12-80.5651 46.4651   2
   1   1  13 18.6766 22.7885   9
   1   1  13 89.4024 81.0146   5
  -1   1 -13 10.3441 26.8970   2
   1  -1  13-19.2377 35.6114  10
  -1  -1 -13 13.0674 30.4480   2
   1  -1  13 144.109 68.5129   9
   1  -3 -13 490.279 126.133   2
   1   3 -13 506.114 140.418   2
  -1  -3  13 561.056 119.719   9
  -1   3  13 231.608 97.9578   5
  -1   3  13 673.579 164.441   9
   1  -3 -12 326.954 91.1143   2
   1   3 -12 337.691 112.008   2
  -1   3  12 197.902 71.5403   5
  -1   3  12 426.654 122.073   9
  -1  -3  12 356.628 90.1604   9
  -1   3  11 69.4191 56.1397   5
   1  -3 -11-9.59435 31.1584   2
  -1   3  11-37.4784 35.8779   9
  -1  -3  11 50.6496 22.8541   9
   1   3 -11 106.573 57.6147   2
   1   3 -10 16.6971 18.7302   8
  -1   3  10 7.63945 5.45189   8
  -1  -3  10 5.62096 11.9416   7
  -1   3  10 7.27524 13.9066   9
  -1  -3  10-8.64419 17.7107   9
  -1   3  10-5.08154 9.94046   8
   1  -3 -10-17.9539 24.3276   2
  -1   3  10 47.6584 40.7193   5
   1   3 -10 3.33746 3.07743   8
   1   3 -10 43.0734 35.5698   2
   1   3 -10 4.02553 10.8179   7
   1  -3  -9 345.993 86.7551   2
  -1   3   9 338.474 90.3457   9
  -1  -3   9 344.961 58.9073   7
  -1   3   9 318.539 49.6096   8
  -1   3   9 313.279 91.9152   5
   1   3  -9 501.263 121.888   2
  -1   3   9 279.139 39.6093   7
   1   3  -9 326.223 59.1147   7
  -1  -3   9 421.164 84.2845   9
   1   3  -9 174.646 41.6517   8
  -1  -3   8 313.068 55.9544   7
  -1   3   8 308.485 82.2795   5
  -1   3   8 442.696 102.989   9
  -1   3   8 367.632 48.5564   7
   1   3  -8 286.501 96.5663   2
   1  -3  -8 353.139 79.2533   2
   1   3  -8 306.449 64.6829   4
   1   3  -8 380.788 62.8777   7
   1  -3  -7 611.769 68.9571   7
   1   3  -7 825.554 121.346   6
  -1   3   7 854.575 125.720   5
  -1   3   7 798.826 116.697   2
   1   3  -7 1019.86 160.475   2
  -1   3   7 881.599 130.957   9
   1   3  -7 620.137 91.6305   4
   1  -3  -7 899.025 120.104   2
  -1  -3   7 828.859 91.3579   7
  -1   3   7 853.727 79.5005   7
   1   3  -7 932.598 95.5444   7
   1   3  -7 936.815 160.896   3
   1  -3  -7 936.855 139.697   9
   1   3  -6 5599.80 308.202   4
   1   3  -6 6623.61 321.015   7
  -1  -3   6 6827.78 440.895   3
   1   3  -6 6765.30 461.941   3
  -1   3   6 6466.04 371.930   2
   1   3  -6 7104.94 453.982   2
   1  -3  -6 7284.59 401.279   9
  -1  -3   6 6631.62 326.112   9
  -1   3   6 6705.68 298.932   7
  -1   3   6 7062.16 390.428   9
  -1  -3   6 6727.56 324.181   7
   1  -3  -6 6715.89 367.346   2
   1  -3  -6 5774.31 289.101   7
   1   3  -6 6564.44 370.892   6
  -1   3   6 6489.76 381.069   5
   1   3  -5 305.881 63.3063   6
   1   3  -5 286.805 46.6521   4
   1   3  -5 283.918 51.7610   7
  -1   3   5 248.922 43.7634   7
  -1   3   5 318.712 68.0344   2
  -1  -3   5 289.735 52.5518   7
  -1  -3   5 273.733 48.4241   9
  -1   3   5 282.792 62.2274   9
  -1   3   5 266.144 60.7360   5
   1  -3  -5 237.401 43.0709   7
   1  -3  -5 238.979 61.3465   9
   1   3  -5 244.560 78.3445   3
  -1  -3   4 1788.86 162.754   6
   1   3  -4 1765.99 111.976   4
  -1   3   4 1685.52 126.969   7
  -1   3   4 1961.22 169.397   2
   1  -3  -4 1607.45 124.790   7
   1  -3  -4 1680.61 154.147   9
  -1   3   4 1961.73 161.874   5
   1   3  -4 1889.39 209.212   3
  -1  -3   4 1972.81 144.854   7
   1   3  -4 1891.99 140.889   7
   1   3  -4 1815.49 152.700   6
  -1   3   4 1820.37 154.487   9
  -1  -3   3 131.595 33.3862   7
   1   3  -3 138.816 52.9036   3
  -1  -3   3 135.658 37.2440   6
   1   3  -3 120.005 21.7758   4
  -1   3   3 154.549 34.6792   7
   1  -3  -3 119.594 35.2621   9
   1   3  -3 126.377 34.7755   6
  -1   3   3 103.916 32.4554   2
  -1   3   3 151.041 35.3690   9
   1  -3  -3 160.662 36.0784   7
   1   3  -3 98.8533 30.1872   7
  -1  -3   2 1264.08 75.9345   4
  -1   3   2 1241.78 101.548   9
  -1  -3   2 1356.70 115.083   7
   1   3  -2 1304.70 164.699   3
  -1  -3   2 1359.23 113.419   6
  -1   3   2 1198.65 116.391   2
   1  -3  -2 1286.46 109.077   7
   1   3  -2 1295.95 114.633   6
   1  -3  -2 1297.77 106.052   9
   1   3  -2 1191.46 76.2144   4
   1   3  -1 3942.90 300.241   3
  -1  -3   1 3499.45 185.347   9
   1  -3  -1 4264.27 195.117   9
  -1   3   1 3947.30 183.375   9
   1  -3  -1 4110.03 232.928   6
   1   3  -1 4035.36 219.236   6
  -1  -3   1 4027.91 215.400   6
  -1  -3   1 3971.89 222.372   7
   1  -3  -1 4199.88 225.182   7
  -1   3   1 3925.89 307.895   3
  -1  -3   1 3761.55 177.899   4
   1  -3   0-7.53598 11.9347   7
  -1  -3   0-4.17703 5.63619   4
   1   3   0 15.7584 15.5649   3
   1   3   0 3.15248 2.86162   1
   1  -3   0 2.41597 3.67188   9
  -1   3   0 1.83421 3.80777   1
  -1  -3   0-0.60609 5.14519   7
   1  -3   0-8.42745 15.4059   6
  -1   3   0-13.9861 18.8468   3
  -1  -3   0-3.00329 10.0177   9
  -1  -3   0 18.7493 15.9113   6
  -1   3   0 15.8419 8.01927   9
   1   3   1 2008.81 131.179   9
  -1   3  -1 1930.70 201.686   3
  -1  -3  -1 1902.29 138.325   7
  -1   3  -1 2054.04 115.727   1
  -1  -3  -1 2183.53 145.808   9
   1   3   1 1983.55 205.852   3
  -1   3  -1 1980.76 160.380   6
  -1  -3  -1 2031.83 144.802   4
   1  -3   1 2012.78 146.109   7
   1  -3   1 2037.01 155.061   6
  -1  -3  -2 20370.2 731.381   9
   1  -3   2 18810.3 708.556   7
   1  -3   2 19898.6 738.993   6
   1   3   2 18681.4 701.675   9
  -1  -3  -2 17653.8 688.816   7
  -1   3  -2 18304.7 701.867   7
  -1  -3  -2 18678.8 624.463   1
  -1   3  -2 18247.3 738.591   6
   1   3   2 15846.1 679.369   7
  -1   3  -2 17232.9 822.629   3
   1   3   2 17414.3 711.573   2
  -1  -3  -2 18466.5 814.814   3
  -1  -3  -3 10918.4 580.134   3
  -1   3  -3 11901.2 523.107   6
  -1  -3  -3 10846.1 417.882   1
  -1   3  -3 11636.2 468.723   7
  -1   3  -3 11241.7 585.603   3
   1  -3   3 12085.5 513.675   6
   1   3   3 11487.1 486.319   9
  -1  -3  -3 12176.0 511.304   9
   1  -3   3 11882.3 476.615   7
   1  -3   3 10265.6 381.663   9
   1   3   3 9574.07 439.799   7
  -1  -3  -3 11304.6 456.756   7
   1   3   3 10827.2 487.414   2
   1   3   3 11167.0 530.389   5
  -1  -3  -4 11433.3 485.513   1
   1   3   4 11435.2 574.773   5
   1  -3   4 12112.5 448.724   9
  -1   3  -4 11892.5 504.767   7
   1  -3   4 12467.9 515.700   7
  -1   3  -4 12556.9 644.403   3
   1  -3   4 13612.5 585.388   6
  -1   3  -4 13271.6 577.187   6
   1   3   4 12076.2 542.479   9
   1   3   4 12329.3 489.741   7
  -1  -3  -4 11888.8 577.353   9
  -1   3  -4 11965.9 452.326   4
  -1  -3  -4 11865.3 489.052   7
  -1  -3  -4 12046.6 648.465   3
   1   3   4 13953.1 572.886   2
  -1   3  -5 601.721 128.233   2
  -1   3  -5 702.616 131.346   3
  -1   3  -5 743.276 107.404   6
  -1   3  -5 732.143 85.4639   7
  -1  -3  -5 8.04205 32.9861   3
  -1  -3  -5 731.590 77.0098   7
   1   3   5 744.298 76.7303   7
   1  -3   5 744.637 124.757   3
   1   3   5 836.225 118.889   5
   1  -3   5 848.819 92.4517   7
  -1   3  -5 775.611 134.132   5
  -1  -3  -5 762.543 101.024   2
  -1  -3  -5 678.775 91.8556   1
   1   3   5 815.121 110.066   9
   1   3   5 788.233 105.769   2
  -1  -3  -5 702.788 109.662   9
   1  -3   5 869.168 78.4972   9
  -1   3  -6 1278.08 184.235   5
   1  -3   6 1315.74 112.287   9
   1   3   6 1130.13 97.7494   7
   1   3   6 1109.64 133.820   2
   1  -3   6 1115.27 158.214   3
  -1   3  -6 1159.54 108.492   7
  -1  -3  -6 950.936 89.4281   7
   1   3   6 1133.26 151.506   5
  -1   3  -6 1098.83 146.048   6
  -1   3  -6 1171.84 171.702   2
   1   3   6 1168.47 146.439   9
  -1   3  -6 956.453 106.314   8
  -1  -3  -6 1260.15 153.588   9
   1  -3   6 1103.33 110.009   7
  -1   3  -6 1120.84 170.648   3
  -1  -3  -6 1007.21 123.470   2
   1   3   7 3824.44 294.931   9
   1  -3   7 2947.31 206.416   9
  -1   3  -7 3768.62 214.231   7
   1   3   7 3007.94 180.735   7
   1   3   7 3419.02 291.420   5
   1   3   7 1554.09 183.249   8
  -1   3  -7 3471.14 324.842   3
  -1  -3  -7 3646.58 262.567   2
  -1   3  -7 3898.18 319.577   2
   1  -3   7 3547.42 214.966   7
   1   3   7 3073.95 246.964   2
  -1  -3  -7 2920.71 170.892   7
  -1   3  -7 3227.58 204.344   8
   1  -3   8 1348.43 122.944   7
  -1   3  -8 1080.96 108.812   8
  -1  -3  -8 1376.63 160.363   2
  -1   3  -8 1367.12 120.097   7
  -1  -3  -8 899.713 81.6836   7
   1   3   8 1449.08 191.237   5
   1   3   8 1231.13 125.164   8
  -1   3  -8 1465.95 198.326   2
   1   3   8 1599.72 192.878   9
  -1   3  -9 314.980 56.0870   7
  -1  -3  -9 144.772 28.3975   7
  -1   3  -9 354.916 94.8064   2
   1   3   9 368.583 97.1997   9
  -1   3  -9 208.269 41.6671   8
   1   3   9 212.037 48.5757   8
   1   3   9 254.798 83.7678   5
   1  -3   9 375.330 74.3620   9
  -1  -3  -9 296.611 75.9891   2
   1   3  10 62.3559 35.6937   5
   1   3  10 34.4541 25.2383   9
  -1   3 -10 80.8235 29.4183   7
  -1  -3 -10 3.23442 11.2666   1
  -1   3 -10 63.0308 43.6151   2
   1   3  10 54.2664 20.8854   8
   1  -3  10 85.9686 37.7123   9
  -1  -3 -10 65.0443 30.3419   2
   1   3  11 18.0056 11.8539   9
  -1  -3 -11 26.1581 28.1021   1
  -1  -3 -11 58.9886 38.0330   2
  -1   3 -11 99.9914 61.7226   2
   1  -3  11 68.1524 35.1910   9
   1   3  11 36.9673 55.8863   5
  -1   3 -12-8.66375 8.22798   2
  -1  -3 -12 54.2008 43.2483   2
   1   3  12 8.30529 9.52426   5
   1   3  12 7.79340 35.4784   9
  -1  -3 -12 27.8896 25.6115   1
   1  -3  12-20.2342 23.3299   9
  -1   5  11 60.1448 56.2126   5
   1  -5 -11-1.24017 46.0861   3
   1   5 -11-42.5733 47.7321   2
   1  -5 -11 8.79103 26.1850   2
  -1   5  11-14.0317 15.7355   9
   1  -5 -11-32.8557 34.4732   1
   1  -5 -10 67.0855 46.6165   1
   1   5 -10-9.89992 19.8762   7
   1  -5 -10-0.89574 15.9906   2
  -1   5  10 1.64330 38.1386   5
  -1   5  10 5.19932 32.0641   9
   1   5 -10-5.22529 44.8897   2
   1  -5 -10-56.3150 56.3759   3
  -1   5   9 206.940 52.9445   7
   1  -5  -9 237.179 105.636   3
  -1   5   9 275.776 85.1239   9
   1  -5  -9 129.310 45.7309   1
  -1  -5   9 104.992 63.1670   3
   1   5  -9 149.412 79.2559   2
   1   5  -9 165.655 52.1581   7
  -1   5   9 97.3127 57.8635   5
  -1  -5   8 135.393 63.6064   3
  -1   5   8 112.326 38.3282   7
   1  -5  -8 201.444 107.948   3
   1  -5  -8-0.62742 13.7053   7
   1   5  -8 127.398 73.0154   2
   1   5  -8 119.525 46.8276   7
  -1   5   8 46.8175 26.1118   5
  -1  -5   8 139.559 41.8040   9
  -1   5   8 175.571 65.6588   9
  -1   5   7 343.524 83.3475   9
   1  -5  -7 88.2026 37.1402   7
  -1   5   7 351.065 89.3222   5
   1   5  -7 342.462 73.5724   7
  -1  -5   7 370.655 59.1695   9
   1   5  -7 316.877 115.417   2
   1  -5  -7 475.638 141.372   3
   1  -5  -7 338.107 59.8365   1
   1   5  -7 213.374 31.3707   4
  -1   5   7 340.851 66.3681   7
  -1  -5   7 483.505 131.631   3
   1   5  -6 903.645 123.906   7
   1  -5  -6 839.385 176.298   3
  -1   5   6 1001.71 151.776   5
  -1  -5   6 1012.92 89.3088   9
  -1   5   6 1076.74 140.873   9
   1  -5  -6 655.427 99.3031   7
  -1   5   6 931.405 115.197   7
   1  -5  -6 790.260 81.1321   1
  -1  -5   6 1042.87 185.215   3
   1   5  -5 97.8076 43.9285   6
   1   5  -5 55.5171 28.9480   7
   1  -5  -5 78.3468 49.3570   3
  -1   5   5 110.590 45.4980   5
   1  -5  -5 133.905 41.7377   9
  -1  -5   5 81.1730 23.2952   9
  -1   5   5 86.2559 35.3965   9
   1  -5  -5 86.7120 19.3733   1
  -1   5   5 72.6802 30.4079   7
  -1  -5   5 131.734 50.3988   6
   1  -5  -5 83.4345 38.4778   7
  -1  -5   5 108.157 52.8086   3
   1  -5  -4-17.9724 36.5956   3
  -1  -5   4 101.227 43.6442   6
   1  -5  -4 43.9931 26.2519   7
   1   5  -4 49.4270 26.6808   7
  -1  -5   4 91.8031 47.2244   3
   1   5  -4 21.8617 23.8908   6
  -1   5   4 57.2888 21.7514   9
  -1   5   4 58.0198 30.8649   7
   1  -5  -4 41.2090 21.6095   9
   1  -5  -3 49.9125 41.9176   3
   1   5  -3 33.9002 25.1427   7
   1   5  -3-9.49901 26.8646   6
   1  -5  -3-4.88899 14.9494   9
  -1  -5   3 2.56757 17.3051   6
  -1   5   3-4.62143 15.7009   9
  -1   5   3 1.84961 6.68249   7
   1  -5  -3 4.96203 10.0970   7
  -1  -5   3 0.85202 4.48243   9
  -1  -5   3 19.0418 15.4630   3
  -1  -5   2 218.126 58.0324   7
  -1  -5   2 64.8020 14.6045   4
  -1  -5   2 168.335 47.8825   6
  -1   5   2 236.703 60.2107   7
  -1   5   2 151.127 39.9516   9
   1  -5  -2 253.280 59.7007   7
  -1  -5   2 265.997 40.9673   9
   1  -5  -2 170.596 70.0313   3
  -1  -5   2 143.298 62.7051   3
   1  -5  -2 227.454 53.0512   9
   1  -5  -2 207.592 55.4717   6
   1   5  -2 207.995 56.2787   7
  -1  -5   1 572.200 99.4468   7
   1   5  -1 844.488 112.850   7
   1   5  -1 648.618 158.135   3
   1  -5  -1 671.080 103.256   7
  -1  -5   1 660.121 67.2040   4
   1  -5  -1 702.516 146.237   3
  -1  -5   1 916.869 87.0990   9
   1  -5  -1 700.105 104.806   6
  -1   5   1 901.020 114.611   7
   1   5  -1 621.235 44.2782   1
  -1  -5   1 740.708 101.913   6
   1  -5  -1 574.505 72.8212   4
   1  -5  -1 733.088 79.2529   9
  -1   5   1 860.353 177.462   3
  -1  -5   1 789.172 152.118   3
  -1  -5   0 227.180 46.9813   9
   1  -5   0 160.917 31.0923   9
   1  -5   0 151.191 29.2368   4
   1  -5   0 122.208 48.1802   7
  -1   5   0 208.530 91.1004   3
   1   5   0 187.822 53.0058   7
  -1  -5   0 198.791 42.9153   4
   1  -5   0 226.142 60.9522   6
   1   5   0 225.839 87.6243   3
  -1  -5   0 220.483 57.7543   7
  -1  -5   0 219.085 54.4079   6
   1  -5   0 149.636 65.6918   3
  -1  -5   0 191.057 69.8292   3
  -1   5   0 207.650 56.0451   7
   1  -5   1 783.204 113.773   7
  -1  -5  -1 553.398 85.3706   4
  -1   5  -1 585.468 49.4887   1
  -1  -5  -1 700.948 103.494   7
  -1   5  -1 820.549 180.044   3
   1  -5   1 653.680 138.146   3
  -1  -5  -1 898.507 101.242   9
  -1  -5  -1 744.849 101.036   6
   1  -5   1 782.370 112.972   6
  -1   5  -1 841.585 111.288   7
   1   5   1 760.310 164.101   3
  -1  -5  -1 674.084 141.639   3
   1   5   1 782.348 107.885   7
  -1  -5  -2 2273.33 193.495   7
  -1  -5  -2 2230.12 268.293   3
  -1   5  -2 2798.26 242.524   6
  -1   5  -2 2902.30 158.674   1
   1  -5   2 2452.75 215.719   6
  -1   5  -2 2578.15 207.756   7
   1  -5   2 2521.30 279.987   3
  -1  -5  -2 3045.64 212.598   9
   1   5   2 2846.44 213.267   7
  -1  -5  -2 2290.15 192.528   6
   1   5   3 3427.25 234.983   7
  -1   5  -3 3386.08 273.582   6
   1  -5   3 3132.14 316.587   3
  -1  -5  -3 879.674 196.021   4
  -1   5  -3 3364.71 240.274   7
  -1  -5  -3 2989.64 234.845   9
  -1  -5  -3 3153.91 229.828   7
  -1  -5  -3 2663.11 303.309   3
   1  -5   3 2956.55 244.736   6
  -1   5  -3 3016.29 198.302   1
   1   5   3 2983.17 216.845   9
  -1  -5  -4 2027.28 183.809   7
  -1   5  -4 2286.29 199.025   7
  -1  -5  -4 2232.78 281.958   3
   1   5   4 2428.45 207.831   9
  -1   5  -4 2310.66 187.443   1
   1  -5   4 2544.61 228.595   6
  -1  -5  -4 2546.05 223.543   9
   1  -5   4 2178.12 266.477   3
   1   5   4 2230.63 242.411   5
   1   5   4 2300.97 188.268   7
  -1  -5  -5 631.352 154.045   3
  -1  -5  -5 627.536 65.8543   1
  -1   5  -5 623.432 104.590   1
   1  -5   5 651.250 119.448   6
  -1   5  -5 665.102 105.240   7
   1   5   5 702.185 127.504   5
   1  -5   5 638.393 140.179   3
  -1  -5  -5 499.185 86.0508   7
   1   5   5 628.082 105.763   9
   1   5   5 664.575 94.0219   7
   1   5   6 475.193 94.2503   9
  -1  -5  -6 304.887 103.532   3
  -1  -5  -6 379.650 58.3854   1
   1   5   6 375.898 73.8844   7
   1   5   6 408.841 101.603   5
  -1  -5  -6 238.125 59.2479   7
   1  -5   6 375.099 112.920   3
  -1   5  -6 472.006 86.5271   7
   1  -5   6 230.802 89.9954   6
  -1   5  -7 807.393 121.741   7
   1   5   7 885.174 110.572   7
   1  -5   7 918.347 174.602   3
  -1   5  -7 981.501 188.072   2
  -1  -5  -7 898.766 194.453   3
   1   5   7 940.550 157.248   5
  -1  -5  -7 188.818 57.3126   7
   1  -5   7 965.264 74.9364   9
   1   5   7 1119.98 161.478   9
  -1  -5  -8 145.037 48.1380   1
   1  -5   8 199.237 38.3864   9
  -1  -5  -8 23.0172 17.5176   7
   1   5   8 131.729 68.3064   5
  -1   5  -8 75.3100 67.0446   2
   1  -5   8 182.395 76.5293   3
  -1   5  -8 306.874 73.2735   7
   1   5   8 231.897 75.0494   9
   1   5   8 118.740 44.9230   7
  -1  -5  -8 251.611 107.942   3
   1   5   9 48.8133 30.5055   8
  -1   5  -9 154.122 88.7367   2
   1   5   9 57.1837 38.4692   5
  -1  -5  -9 43.1439 27.5881   1
   1   5   9 49.3943 30.0144   7
   1   5   9 82.7369 53.5043   9
  -1   5  -9 65.0780 31.3712   7
  -1  -5  -9 42.4772 17.4156   3
  -1   5 -10 18.3090 24.3976   1
  -1   5 -10 20.0942 14.1330   7
  -1  -5 -10 31.3096 40.9030   1
  -1   5 -10 95.0137 67.1963   2
   1   5  10 55.9210 25.9781   9
   1   5  10-17.2341 34.2888   5
  -1  -5 -10 5.38919 35.5869   3
   1   5  11-5.29127 33.0803   9
   1   5  11 44.6753 51.8676   5
  -1  -5 -11 15.8295 18.6607   1
  -1   7   8 9.24471 15.0994   7
  -1   7   8-70.2310 48.1403   5
   1  -7  -8 118.311 89.7724   3
   1   7  -8 26.0272 35.4937   7
  -1  -7   8 58.0340 50.1487   3
  -1   7   8 64.1885 56.2911   9
   1   7  -8-35.3272 11.7777   2
  -1   7   7 17.2561 18.5994   7
   1  -7  -7 33.2303 40.0615   3
  -1   7   7 147.349 65.1998   5
  -1  -7   7 29.1829 41.7001   3
   1   7  -7 39.4830 26.5902   7
  -1   7   7 120.259 51.7759   9
   1  -7  -6 79.0795 64.2955   3
  -1   7   6 91.4457 47.5120   7
  -1  -7   6-8.96834 23.4259   6
  -1  -7   6 58.0368 63.3609   3
  -1   7   6 46.2925 47.4774   5
  -1   7   6 50.7793 36.4774   9
   1   7  -6 28.4427 24.4831   7
  -1   7   5 31.5785 28.8101   9
  -1   7   5-15.5123 18.5360   7
  -1   7   5 4.89093 31.0005   5
  -1  -7   5 8.82973 42.7254   3
   1   7  -5 88.4802 50.6077   7
   1  -7  -5 7.90706 23.2240   3
  -1  -7   5 13.2571 18.8456   6
   1  -7  -5 12.1178 17.5945   4
   1  -7  -5 33.7506 14.2321   6
  -1   7   4 1.41520 12.3211   7
   1  -7  -4 30.3241 27.4980   3
   1  -7  -4 76.8435 55.6719   6
  -1  -7   4 80.8262 68.5582   3
   1  -7  -4 15.5201 20.3803   4
  -1  -7   4-23.9055 35.7996   6
   1   7  -4-16.4441 25.5518   7
   1   7  -3-37.4839 27.8135   7
  -1  -7   3-14.3158 32.0111   6
  -1   7   3-31.4651 30.2974   7
   1  -7  -3-2.22332 9.77260   4
   1  -7  -3-54.7799 42.2805   6
  -1  -7   3 17.6695 30.0081   3
   1  -7  -3 6.69548 44.5593   3
  -1  -7   2 134.926 77.8980   3
   1   7  -2 20.8784 18.2504   7
  -1   7   2 19.2139 24.3268   7
   1  -7  -2 2.04509 17.1407   3
   1  -7  -2 38.1558 30.1503   6
  -1  -7   2-6.15089 16.7343   6
  -1  -7   1 99.5697 68.2650   3
  -1  -7   1 3.91278 5.23661   4
  -1   7   1 72.1551 38.4951   7
  -1  -7   1 69.6249 39.1768   6
   1  -7  -1 25.6277 22.3092   6
   1  -7  -1 125.710 34.1734   4
   1   7  -1 127.351 53.6516   7
   1  -7  -1 69.9504 48.8774   3
  -1  -7   0 50.4760 21.6226   4
   1   7   0 140.542 56.5073   7
   1  -7   0 50.1473 35.6059   3
   1  -7   0 77.4316 49.4903   6
  -1  -7   0 91.1841 42.5088   6
  -1   7   0 113.783 47.3279   7
  -1  -7   0 97.7668 57.5324   3
  -1  -7  -1 137.738 54.6572   6
  -1  -7  -1 124.901 81.0777   3
   1   7   1 103.759 48.4146   7
   1  -7   1 83.2967 60.9791   3
  -1   7  -1 161.950 61.5503   7
   1  -7   1 156.584 61.4272   6
   1   7   2 259.722 74.8118   7
  -1  -7  -2 338.435 72.5817   9
  -1  -7  -2 388.136 128.981   3
  -1  -7  -2 323.470 80.9736   6
   1  -7   2 255.411 74.1241   6
  -1   7  -2 304.024 81.4315   7
  -1  -7  -2 204.895 61.6805   4
   1  -7   2 223.865 88.9681   3
  -1   7  -3 523.995 108.742   7
   1   7   3 486.634 101.099   7
   1  -7   3 482.948 110.291   6
  -1  -7  -3 384.831 93.4697   6
  -1  -7  -3 364.306 86.4910   4
  -1  -7  -3 451.043 142.654   3
   1  -7   3 576.306 154.722   3
  -1  -7  -4 190.758 73.1869   4
  -1  -7  -4 240.031 74.0906   6
   1  -7   4 323.622 94.5957   6
  -1  -7  -4 308.936 115.868   3
   1  -7   4 357.790 127.065   3
  -1   7  -4 255.867 77.3756   7
   1   7   4 312.614 76.1842   7
  -1  -7  -5 188.141 100.835   3
   1  -7   5 177.447 92.7126   3
  -1  -7  -5 85.0682 48.1270   4
  -1   7  -5 225.030 71.6310   7
   1   7   5 186.175 59.7422   7
   1  -7   5 185.084 77.0333   6
   1   7   5 115.791 74.1775   5
  -1   7  -6 92.2478 47.0131   7
   1   7   6 107.684 49.5463   7
   1  -7   6 115.547 68.4803   6
   1  -7   6 79.9429 59.6540   3
  -1  -7  -6 47.8947 63.1528   3
  -1  -7  -6 0.20113 44.1049   4
   1   7   6 62.2223 50.8123   5
  -1  -7  -7 237.038 114.124   3
   1  -7   7 117.935 85.1307   3
   1   7   7 93.2238 66.5391   5
   1   7   7 68.5538 36.8540   7
   1   7   7 138.420 56.8857   9
  -1   7  -7 109.891 48.8914   7
  -1  -7  -7 44.3176 37.6120   4
   2   0 -14 451.350 133.095   2
  -2   0  14 737.604 160.169   9
   2   0 -13 443.685 121.190   2
  -2   0  13 334.576 101.102   9
  -2   0  12-5.89875 28.5933   9
   2   0 -12 53.6292 37.3973   2
   2   0 -11 1550.62 202.198   2
  -2   0  11 1635.55 209.710   9
  -2   0  10 3367.76 289.455   9
   2   0 -10 2857.58 270.119   2
   2   0  -9 3692.40 286.796   2
  -2   0   9 4040.90 298.414   9
   2   0  -9 2481.27 258.539   5
  -2   0   8 8034.79 431.242   9
   2   0  -8 7471.94 420.825   2
   2   0  -8 6277.18 420.326   5
  -2   0   8 7467.43 447.491   2
   2   0  -7 17050.3 714.790   2
  -2   0   7 15350.1 724.726   2
   2   0  -6 1085.97 126.278   5
  -2   0   6 1101.79 59.1091   7
  -2   0   6 1209.55 134.932   2
  -2   0   5 1064.53 61.3551   7
  -2   0   5 975.277 65.3522   8
   2   0  -5 1125.09 120.947   5
   2   0  -5 1120.32 59.2462   8
  -2   0   5 1160.92 122.994   2
   2   0  -4 81329.8 2538.35   8
  -2   0   4 82365.3 2647.63   2
   2   0  -4 76640.5 2622.92   5
  -2   0   4 75096.1 2541.89   8
   2   0  -3 927.372 61.2894   8
  -2   0   3 1638.31 112.304   2
  -2   0   3 987.847 64.5676   8
  -2   0   2 118277. 3838.98   2
   2   0  -2 119820. 3843.43   4
  -2   0   1 56688.7 1828.85   2
   2   0   0 1415.43 72.6875   6
  -2   0  -1 7176.17 257.630   9
   2   0   1 6212.76 271.253   4
   2   0   1 5080.99 254.257   5
   2   0   1 6661.22 264.669   1
  -2   0  -1 5502.92 244.340   8
   2   0   2 34726.4 1175.78   5
  -2   0  -2 35807.5 1108.16   2
  -2   0  -2 35675.5 1145.13   9
  -2   0  -2 32458.8 1117.10   8
  -2   0  -3 2245.42 109.834   8
   2   0   3 2287.44 161.744   5
  -2   0  -3 2045.54 112.272   2
   2   0   3 2423.68 132.648   2
   2   0   3 2154.50 98.6431   8
  -2   0  -4 1397.22 123.046   9
   2   0   4 1325.03 138.271   5
   2   0   4 1455.63 118.228   2
  -2   0  -4 1311.62 106.279   2
  -2   0  -4 1264.97 87.5641   8
   2   0   4 1289.15 78.0936   8
  -2   0  -5 11698.2 450.014   2
   2   0   5 10349.8 462.488   2
   2   0   5 10200.8 362.677   8
  -2   0  -5 11546.9 389.878   8
   2   0   5 9706.18 505.978   5
  -2   0  -5 9864.50 354.374   7
  -2   0  -6 46795.4 1555.28   7
   2   0   6 47041.4 1722.29   2
  -2   0  -6 49270.8 1692.40   2
   2   0   6 45921.7 1565.85   8
  -2   0  -6 47848.5 1721.10   9
   2   0   6 50073.4 1812.93   5
  -2   0  -6 49489.6 1591.95   8
  -2   0  -7 5141.90 309.199   2
   2   0   7 4960.81 325.079   9
  -2   0  -7 5169.17 332.801   9
  -2   0  -7 5445.54 381.181   5
   2   0   7 5336.12 339.681   2
   2   0   7 5223.65 382.609   5
  -2   0  -8 1280.70 180.523   9
   2   0   8 1619.86 186.713   2
   2   0   8 1776.08 224.616   5
  -2   0  -8 1798.64 172.718   2
   2   0   8 1760.68 185.369   9
  -2   0  -9 12798.9 489.105   2
   2   0   9 12680.3 530.144   9
   2   0   9 11418.4 603.033   5
  -2   0  -9 10815.1 494.658   3
   2   0   9 11056.7 516.949   2
   2   0  10 2630.96 256.866   9
   2   0  10 2247.80 279.679   5
  -2   0 -10 2116.83 219.523   2
   2   0  11 790.772 145.462   9
  -2   0 -11 580.068 122.944   2
   2   0  11 475.309 137.375   5
   2   0  12 897.058 194.569   5
   2   0  12 1004.90 173.353   9
  -2   0 -12 823.748 168.950   1
  -2   0 -12 855.797 157.457   2
   2   0  13 118.126 67.5884   9
  -2   0 -13 272.014 106.104   1
  -2   0 -13 202.829 82.3575   2
  -2  -2  14 488.339 131.284   9
  -2   2  14 650.952 158.887   9
  -2  -2  13 358.189 103.706   9
   2  -2 -13 291.387 96.9472   2
   2   2 -13 206.946 87.0230   2
  -2   2  13 309.609 121.441   9
  -2   2  13 127.501 69.8188   5
  -2  -2  12-15.4749 12.9396   9
   2  -2 -12-6.51721 19.1075   2
  -2   2  12-53.3116 49.1652   5
  -2   2  12 47.2503 37.4732   9
   2   2 -12-31.7506 47.8645   2
  -2  -2  11 674.027 63.0836   7
   2   2 -11 762.787 149.143   2
  -2  -2  11 737.016 130.589   9
   2  -2 -11 933.637 163.590   2
  -2   2  11 947.599 162.581   9
  -2   2  11 796.420 150.518   5
  -2   2  10 2852.90 265.144   9
   2   2 -10 1857.21 69.6613   8
   2  -2 -10 2780.09 270.640   2
  -2   2  10 2150.00 237.343   5
   2   2 -10 2381.71 259.169   2
  -2  -2  10 2536.08 228.394   9
  -2  -2  10 2195.63 116.630   7
  -2  -2   9 2645.36 147.028   7
  -2  -2   9 2937.31 238.906   9
  -2   2   9 3188.08 272.831   9
  -2   2   9 2582.22 243.738   5
   2   2  -9 1732.71 123.839   8
   2  -2  -9 3418.92 287.026   2
   2   2  -9 2708.94 277.456   2
  -2   2   9 2429.40 121.225   8
  -2   2   8 4899.81 335.849   9
   2   2  -8 3594.85 297.536   6
   2   2  -8 4211.51 352.978   3
   2  -2  -8 5468.42 357.000   2
   2   2  -8 4158.43 227.195   8
   2   2  -8 5259.49 374.612   2
   2   2  -8 4765.61 383.116   5
  -2   2   8 4558.37 316.661   5
   2  -2  -8 2385.25 257.356   5
  -2   2   8 4625.13 187.220   7
  -2   2   8 4906.43 209.898   8
  -2  -2   8 4414.27 222.659   7
  -2   2   8 4359.97 313.954   2
  -2  -2   8 4203.14 288.947   9
   2  -2  -7 14681.4 635.371   2
   2  -2  -7 13006.4 609.190   9
   2   2  -7 11569.0 643.008   3
  -2   2   7 12812.3 601.632   9
   2   2  -7 12791.1 674.089   5
   2   2  -7 12871.3 648.448   2
   2   2  -7 11781.8 502.551   8
  -2   2   7 11958.5 574.079   5
  -2  -2   7 11961.5 480.099   7
   2   2  -7 10396.5 548.719   6
  -2   2   7 11880.8 466.657   8
   2   2  -7 13864.0 497.667   7
  -2   2   7 11918.3 449.009   7
  -2   2   7 12545.8 582.320   2
  -2   2   6 760.446 102.370   2
   2   2  -6 758.111 75.2928   7
  -2  -2   6 715.817 93.2251   9
  -2   2   6 744.185 98.8755   5
   2   2  -6 519.250 91.2096   6
   2   2  -6 740.829 121.338   3
  -2   2   6 751.909 70.4284   8
   2   2  -6 516.263 89.6702   4
  -2  -2   6 779.089 74.6047   7
  -2   2   6 691.673 102.794   9
   2  -2  -6 653.051 91.4412   5
   2  -2  -6 753.672 110.896   9
  -2   2   6 734.593 64.2747   7
   2   2  -5 3211.29 263.433   3
   2  -2  -5 3117.70 205.006   5
  -2   2   5 3329.95 169.805   7
  -2   2   5 3457.06 222.893   2
   2   2  -5 3220.70 206.241   4
  -2   2   5 3596.90 183.495   8
   2   2  -5 3458.40 185.394   7
   2  -2  -5 3634.29 236.525   9
   2   2  -5 3587.81 218.603   6
  -2   2   5 3320.08 208.440   5
  -2  -2   5 3345.78 182.426   7
  -2   2   5 3370.83 231.910   9
   2   2  -4 24965.7 858.125   7
   2  -2  -4 22516.4 900.753   9
  -2   2   4 24524.6 899.104   2
   2   2  -4 22852.2 976.191   3
   2  -2  -4 23401.4 838.760   7
   2   2  -4 23594.2 867.623   4
  -2   2   4 23923.3 871.079   5
  -2   2   4 24950.8 904.174   9
  -2  -2   4 23968.6 855.455   7
  -2   2   4 24495.1 842.224   7
   2   2  -4 24795.5 880.505   6
   2  -2  -3 2383.53 138.800   7
   2   2  -3 2487.28 147.206   7
   2   2  -3 2430.42 144.203   6
  -2   2   3 2849.65 183.383   2
  -2  -2   3 2442.02 145.438   7
   2   2  -3 2530.84 147.199   4
  -2   2   3 2381.07 137.744   7
  -2   2   3 2415.37 155.825   9
   2   2  -3 2227.34 195.642   3
  -2  -2   3 2393.68 141.533   4
  -2   2   3 2021.94 136.453   5
   2  -2  -2 38896.6 1373.83   7
  -2  -2   2 39907.7 1377.76   7
   2   2  -2 39612.0 1363.93   6
  -2   2   2 43146.8 1394.32   2
   2   2  -2 42526.6 1491.04   3
  -2  -2   2 43209.1 1364.94   6
   2   2  -2 39665.2 1367.16   4
  -2  -2   2 38768.3 1363.91   4
  -2   2   2 42525.2 1374.91   9
  -2  -2   1 56998.1 1790.95   7
  -2  -2   1 51596.1 1750.55   6
   2   2  -1 57565.0 1890.54   3
   2  -2  -1 55340.6 1810.17   6
   2   2  -1 54094.5 1755.09   6
  -2  -2   1 51029.0 1774.01   4
  -2   2   1 59341.6 1756.21   9
   2  -2  -1 53641.9 1771.46   4
  -2   2   1 54333.8 1900.81   3
  -2   2   1 55835.6 1787.20   2
   2   2  -1 53352.5 1781.37   4
   2  -2  -1 53850.1 1735.26   1
   2  -2  -1 55328.6 1790.37   7
   2   2   0 1134.13 71.5530   1
   2  -2   0 1138.22 93.0376   7
  -2   2   0 1170.02 76.0642   1
   2  -2   0 1157.76 75.4249   4
  -2  -2   0 1155.69 91.8756   7
  -2  -2   0 1196.17 92.4391   9
   2  -2   0 1186.99 76.7975   1
  -2  -2   0 1067.51 95.0755   4
  -2  -2   0 1245.29 120.741   3
   2   2   0 1070.00 93.1607   4
  -2   2   0 1176.31 125.878   3
  -2   2   0 1305.04 62.1111   9
   2   2   0 1028.37 117.271   3
   2  -2   0 1259.19 104.542   6
  -2  -2  -1 7697.63 300.454   1
  -2   2  -1 7791.37 291.503   4
   2   2   1 8091.12 405.483   3
  -2  -2  -1 8621.54 353.272   9
  -2  -2  -1 7660.28 388.734   3
   2  -2   1 8518.22 364.448   6
   2  -2   1 7869.14 289.432   4
   2   2   1 7770.83 310.408   1
  -2  -2  -1 8282.35 334.006   7
  -2   2  -1 7676.72 399.129   3
   2  -2   1 8132.11 340.402   7
  -2   2  -1 8039.23 327.248   1
  -2   2  -2 7696.95 318.872   8
  -2   2  -2 7667.89 329.174   1
  -2   2  -2 8089.60 282.522   4
  -2   2  -2 4835.46 245.836   9
   2  -2   2 7572.53 314.950   7
   2  -2   2 7854.99 351.399   6
   2   2   2 7371.13 315.755   2
   2   2   2 7450.59 301.248   7
   2   2   2 7862.92 334.074   9
   2  -2   2 7654.02 376.046   3
  -2  -2  -2 7807.25 345.074   9
  -2   2  -2 7199.58 377.318   3
  -2  -2  -2 7341.18 295.647   1
   2   2   2 7878.53 373.043   5
  -2  -2  -2 7078.06 377.048   3
  -2  -2  -2 8271.36 309.022   7
  -2   2  -2 7613.85 311.908   7
  -2  -2  -3 392.765 49.2138   7
   2  -2   3 413.681 72.3735   3
  -2   2  -3 284.873 37.2224   9
   2  -2   3 384.788 54.1274   7
   2   2   3 392.196 48.7043   7
  -2   2  -3 470.702 53.7423   4
  -2   2  -3 345.546 60.4966   1
   2   2   3 422.678 63.0267   8
  -2   2  -3 435.785 78.5961   3
   2   2   3 459.364 64.0907   2
  -2  -2  -3 474.053 71.0036   9
  -2   2  -3 413.938 53.5105   7
  -2  -2  -3 355.673 54.3569   1
   2   2   3 388.273 72.0388   5
   2  -2   3 409.848 74.6960   6
  -2  -2  -3 211.635 61.9064   3
  -2  -2  -3 413.407 57.7414   2
  -2   2  -3 391.654 75.3654   5
   2  -2   3 474.575 45.9170   9
  -2   2  -3 446.862 55.9019   8
  -2   2  -4 5.48260 11.0910   2
   2   2   4 11.6450 8.65251   7
   2   2   4 5.43477 8.16821   2
  -2  -2  -4 19.2658 12.8734   1
   2  -2   4 18.6161 11.1767   7
   2   2   4 27.4388 16.0356   8
  -2   2  -4 12.8654 11.7364   9
  -2   2  -4-12.4747 11.2462   7
  -2   2  -4-0.72563 5.84861   4
  -2  -2  -4 12.2265 11.2678   2
  -2   2  -4 13.2025 12.4218   8
   2  -2   4 19.0080 12.9201   9
  -2  -2  -4 4.13316 3.34875   7
   2   2   4-4.16697 18.8793   5
  -2  -2  -4 3.80863 13.8522   9
  -2   2  -4-6.94288 13.1909   3
   2  -2   4-9.49472 5.81635   3
  -2  -2  -5 11397.5 403.123   7
  -2   2  -5 12491.3 565.835   3
  -2  -2  -5 12065.7 476.908   2
   2   2   5 12668.2 469.260   8
   2   2   5 11472.6 478.515   2
  -2   2  -5 11485.3 435.475   8
  -2   2  -5 11528.5 427.350   7
   2  -2   5 12042.8 438.064   7
   2  -2   5 11354.5 453.712   9
   2   2   5 11902.9 549.839   5
  -2   2  -5 12951.7 550.113   2
  -2  -2  -5 13233.1 546.933   9
  -2   2  -6 25449.2 884.327   7
   2   2   6 23827.3 901.265   8
   2   2   6 26016.6 1015.70   9
  -2  -2  -6 27247.3 967.264   2
  -2   2  -6 26902.2 1106.68   5
  -2   2  -6 25393.3 890.703   8
  -2   2  -6 29181.2 1040.61   6
  -2   2  -6 27903.8 1039.56   2
  -2  -2  -6 26690.6 1041.66   9
   2   2   6 24573.8 1040.49   5
   2  -2   6 18709.6 895.435   9
  -2  -2  -6 19798.3 1000.66   5
   2   2   6 24583.9 960.383   2
  -2  -2  -6 25333.1 853.161   7
  -2   2  -6 21407.0 914.270   9
  -2   2  -6 25335.2 1051.72   3
   2   2   7 5712.81 356.632   9
  -2   2  -7 5741.66 250.174   7
  -2   2  -7 5371.71 375.599   3
  -2   2  -7 6252.23 381.230   2
  -2   2  -7 4741.54 241.064   8
   2   2   7 5058.33 252.096   8
  -2  -2  -7 4880.27 209.153   7
   2   2   7 5376.13 378.243   5
  -2  -2  -7 2976.54 300.200   5
  -2  -2  -7 5116.37 335.676   1
  -2  -2  -7 5600.99 320.164   2
   2   2   7 5205.10 321.737   2
  -2   2  -7 3410.89 274.109   9
   2   2   8 1475.30 166.657   2
  -2   2  -8 1477.69 178.104   2
   2  -2   8 1449.75 151.640   9
  -2   2  -8 1430.03 104.021   7
  -2  -2  -8 1126.43 66.5501   7
  -2  -2  -8 1179.64 163.345   1
  -2  -2  -8 1588.11 163.697   2
  -2   2  -8 1480.76 194.748   3
  -2   2  -8 1290.12 102.648   8
   2   2   8 1432.52 175.607   9
   2   2   8 1194.09 97.0465   8
   2   2   8 1282.67 183.789   5
  -2   2  -8 181.380 86.0254   9
  -2   2  -9 9343.97 286.370   7
  -2   2  -9 9300.87 490.052   2
   2   2   9 9220.87 540.021   5
  -2   2  -9 8013.00 277.168   8
   2  -2   9 10166.3 451.340   9
  -2  -2  -9 8357.48 461.075   1
   2   2   9 10042.4 513.570   9
  -2  -2  -9 9193.90 449.216   2
  -2  -2 -10 1320.36 200.085   1
  -2  -2 -10 1723.14 199.736   2
   2   2  10 1637.97 239.866   5
   2   2  10 1806.62 224.446   9
  -2   2 -10 1715.68 208.675   2
   2  -2  10 1784.30 194.761   9
  -2   2 -10 1712.02 107.630   7
  -2   2 -11 490.540 113.704   2
   2   2  11 375.090 119.715   5
   2   2  11 444.824 118.642   9
   2  -2  11 433.598 101.420   9
  -2  -2 -11 341.214 98.8172   1
  -2  -2 -11 385.361 96.9975   2
  -2  -2 -12 476.507 133.325   1
   2   2  12 791.662 160.945   9
  -2   2 -12 440.915 128.094   2
   2   2  12 598.046 162.176   5
  -2   2 -12 789.275 169.262   1
   2  -2  12 807.812 143.457   9
  -2  -2 -12 837.207 146.595   2
  -2   4  12-44.6619 14.4352   9
  -2   4  12 47.2817 57.2495   5
   2   4 -12 23.6349 28.0782   2
  -2  -4  12-21.4504 30.5375   9
   2  -4 -12 45.3194 44.7094   2
  -2   4  11 162.963 69.4235   9
  -2   4  11 132.024 59.0007   5
   2  -4 -11 139.649 60.9638   2
   2   4 -11 138.238 69.9903   2
   2   4 -11 121.753 47.8054   7
  -2  -4  11 241.983 67.9854   9
   2   4 -10 993.968 121.062   7
   2   4 -10 776.780 178.167   2
  -2   4  10 466.347 73.8658   7
   2  -4 -10 1104.98 163.455   2
   2   4 -10 359.770 84.2700   8
  -2   4  10 1424.24 201.000   9
  -2   4  10 1092.61 166.646   5
  -2  -4  10 1170.78 143.531   9
  -2  -4  10 959.917 115.025   7
   2   4  -9 735.610 166.950   2
  -2   4   9 959.049 161.120   9
   2   4  -9 808.963 116.049   7
   2  -4  -9 953.642 144.607   2
  -2   4   9 845.096 102.751   8
  -2  -4   9 1128.62 134.683   9
   2   4  -9 454.455 87.6161   4
  -2   4   9 797.602 136.014   5
  -2  -4   9 902.075 111.451   7
  -2   4   8 2409.30 237.953   9
  -2   4   8 2079.82 214.047   5
   2   4  -8 1614.46 154.083   4
  -2   4   8 1856.33 163.262   8
  -2  -4   8 2051.92 177.455   7
   2  -4  -8 1996.21 211.015   2
   2   4  -8 2025.81 269.826   2
   2   4  -8 2181.08 181.842   7
  -2  -4   8 2216.65 266.299   3
  -2  -4   7 3584.20 334.966   3
   2   4  -7 3946.53 358.820   2
   2   4  -7 3416.64 229.219   7
   2   4  -7 3059.67 249.405   6
  -2   4   7 4011.06 294.645   9
   2  -4  -7 3319.20 259.006   2
  -2  -4   7 3692.87 239.407   7
  -2   4   7 3348.60 256.334   5
   2  -4  -7 2102.18 173.551   7
   2   4  -7 2989.00 198.087   4
   2  -4  -6 1052.80 110.991   7
   2  -4  -6 1251.41 156.416   9
   2   4  -6 914.599 129.891   6
  -2  -4   6 1378.53 135.916   7
   2  -4  -6 59.5645 62.3446   3
  -2  -4   6 1376.77 195.947   3
   2   4  -6 1331.68 133.076   7
   2   4  -6 1221.16 106.018   4
  -2  -4   6 1007.08 113.821   9
  -2   4   6 1299.42 152.166   9
  -2   4   6 1335.07 153.117   5
   2  -4  -6 1227.94 148.208   2
   2  -4  -5 1993.41 186.010   9
  -2  -4   5 2026.23 172.888   7
   2  -4  -5 1835.89 156.461   7
  -2   4   5 2095.45 184.215   9
   2   4  -5 1928.07 130.717   4
   2   4  -5 1945.55 180.794   6
   2   4  -5 1891.41 248.327   3
   2  -4  -5 1958.96 256.687   3
  -2   4   5 1986.94 181.993   5
   2   4  -5 2232.26 175.830   7
  -2   4   5 2405.54 214.690   2
  -2  -4   5 2068.33 238.108   3
   2  -4  -4 2948.51 303.779   3
   2   4  -4 2574.15 153.467   4
   2   4  -4 2475.01 202.773   6
  -2   4   4 2936.85 228.839   2
  -2   4   4 2147.59 174.404   7
  -2  -4   4 3070.36 219.053   6
   2  -4  -4 3181.19 221.456   9
  -2  -4   4 3150.69 213.915   7
   2  -4  -4 3201.71 208.652   7
   2   4  -4 2947.54 208.193   7
  -2   4   4 2932.21 208.583   9
   2   4  -4 2895.17 299.048   3
   2   4  -3 1943.32 122.929   4
  -2   4   3 1439.59 136.469   7
  -2  -4   3 2067.92 168.199   7
   2   4  -3 2228.38 250.419   3
   2  -4  -3 1971.79 158.716   9
  -2  -4   3 1717.73 113.055   4
   2   4  -3 1964.41 164.422   6
  -2  -4   3 1968.67 157.724   6
  -2   4   3 2235.20 157.577   9
   2   4  -3 2117.67 168.258   7
   2  -4  -3 1902.86 157.771   7
  -2   4   3 1959.06 173.829   2
  -2  -4   2 7200.21 341.155   6
   2  -4  -2 6712.82 369.851   6
   2   4  -2 6492.83 340.389   6
  -2   4   2 7054.55 311.751   9
  -2   4   2 6526.42 361.205   2
  -2  -4   2 6528.45 293.626   4
   2  -4  -2 6780.03 351.215   7
   2   4  -2 7780.45 499.439   3
  -2  -4   2 6890.96 357.844   7
  -2  -4   1 12705.9 534.579   6
  -2  -4   1 13520.7 524.521   9
   2  -4  -1 12967.1 583.789   6
  -2  -4   1 12705.8 674.173   3
  -2  -4   1 11297.7 501.332   4
   2  -4  -1 13070.2 563.871   7
  -2   4   1 13434.9 481.074   9
   2   4  -1 13198.1 718.167   3
  -2  -4   1 13382.1 564.778   7
  -2   4   1 14559.1 752.032   3
  -2  -4   0 20.5237 10.4926   9
   2  -4   0 37.0396 27.3941   6
  -2  -4   0 79.3115 29.3900   7
   2   4   0 5.32056 5.72353   1
   2  -4   0 0.76152 7.07551   4
  -2  -4   0 2.29387 5.57849   6
  -2   4   0-27.8978 28.6954   3
  -2  -4   0 22.2465 23.2870   3
   2  -4   0 20.1111 23.4891   7
  -2  -4   0 10.8565 15.5321   4
   2   4   0-3.81016 14.7679   3
  -2  -4  -1 2727.06 189.120   9
   2   4   1 2632.69 275.768   3
  -2   4  -1 2439.13 138.691   1
  -2  -4  -1 2144.16 162.654   6
  -2   4  -1 2248.41 257.042   3
   2  -4   1 2358.80 195.353   6
   2  -4   1 2440.54 189.928   7
  -2  -4  -1 2336.67 242.459   3
  -2  -4  -1 2376.23 181.589   4
  -2   4  -1 2465.37 209.363   6
  -2  -4  -1 2486.70 183.769   7
   2   4   2 1721.40 139.436   7
  -2  -4  -2 1700.49 211.337   3
   2  -4   2 2089.00 172.904   7
  -2   4  -2 2027.62 141.067   1
   2  -4   2 1885.08 173.220   6
  -2   4  -2 1890.39 239.611   3
  -2  -4  -2 2321.77 182.623   9
  -2   4  -2 2221.48 195.729   6
  -2  -4  -2 2293.85 168.686   7
   2  -4   2 1962.14 216.483   3
  -2   4  -2 2012.54 160.369   7
   2   4   2 1861.83 167.236   2
   2   4   3 402.970 74.0765   9
   2  -4   3 464.250 104.685   3
   2   4   3 404.225 76.3935   2
  -2  -4  -3 432.616 103.787   3
  -2  -4  -3 536.513 91.5328   9
  -2   4  -3 463.039 95.0391   6
   2  -4   3 402.167 74.0063   7
  -2   4  -3 512.552 75.1996   1
  -2   4  -3 463.181 74.1435   7
   2   4   3 545.678 76.7414   7
   2  -4   3 501.272 87.8808   6
  -2   4  -3 431.533 114.839   3
  -2  -4  -3 376.761 66.1997   7
  -2  -4  -3 414.028 46.7607   1
  -2   4  -4 9.01651 10.8714   6
  -2  -4  -4 26.3245 20.4819   7
   2   4   4 15.8974 14.8292   9
   2   4   4 66.4962 47.6021   5
  -2  -4  -4-4.07870 30.4670   3
  -2   4  -4 10.4542 15.5754   1
   2  -4   4-22.7525 35.1139   3
  -2   4  -4-3.07241 20.9880   3
   2  -4   4 6.34809 19.6744   6
  -2  -4  -4 11.0649 8.21391   1
  -2  -4  -4 46.4213 31.2255   4
  -2   4  -4-21.7221 18.7307   7
   2   4   4 11.8534 19.1900   2
  -2  -4  -4-3.55124 11.9771   9
   2  -4   4 2.23203 7.12079   7
  -2   4  -5 4145.94 171.645   4
  -2  -4  -5 3850.13 358.300   3
  -2  -4  -5 3199.35 221.394   7
   2  -4   5 3602.69 170.177   9
  -2  -4  -5 5087.93 334.180   9
   2  -4   5 4254.38 268.279   7
   2  -4   5 4803.93 332.773   6
  -2   4  -5 3946.87 360.712   3
  -2   4  -5 2967.89 155.996   4
   2   4   5 4451.36 296.966   9
   2   4   5 4953.29 328.710   2
   2  -4   5 3993.22 336.995   3
   2   4   5 4616.85 342.863   5
  -2   4  -5 3904.82 260.720   8
  -2   4  -5 4139.47 288.217   1
  -2   4  -5 4250.30 256.952   7
  -2  -4  -5 3695.23 221.869   1
  -2   4  -6 6916.13 361.081   7
  -2   4  -6 6124.66 357.117   8
   2   4   6 6928.87 418.184   9
  -2   4  -6 6389.93 414.172   1
  -2  -4  -6 7239.72 525.141   3
   2   4   6 6986.03 464.642   5
  -2   4  -6 6872.47 499.583   2
   2  -4   6 7029.62 373.751   7
   2  -4   6 7282.19 482.749   3
   2  -4   6 7666.72 301.078   9
  -2  -4  -6 4425.76 300.924   7
  -2   4  -6 7352.24 311.322   4
   2   4   7 2622.92 272.178   5
  -2  -4  -7 2191.81 191.814   1
  -2   4  -7 2541.57 278.219   2
  -2   4  -7 2393.36 188.579   7
   2   4   7 2249.95 213.012   8
   2  -4   7 2393.86 266.653   3
   2   4   7 2520.76 239.727   9
  -2   4  -7 2472.00 239.495   1
  -2   4  -7 2380.24 166.559   4
   2  -4   7 2639.46 161.084   9
  -2  -4  -7 2063.21 283.592   3
   2  -4   7 2262.44 188.064   7
  -2   4  -7 1689.81 165.017   8
  -2  -4  -7 816.082 112.189   7
  -2  -4  -8 1554.50 178.091   2
  -2  -4  -8 375.853 69.3564   7
  -2   4  -8 1370.65 203.637   2
  -2   4  -8 1269.31 177.941   1
   2   4   8 1562.67 210.766   5
   2   4   8 1413.28 158.319   8
  -2   4  -8 723.576 106.899   8
   2   4   8 1676.32 205.240   9
  -2   4  -8 1346.15 142.174   7
  -2  -4  -8 1267.18 149.984   1
  -2   4  -8 1449.30 140.900   4
  -2  -4  -8 1569.64 255.172   3
   2  -4   8 1350.27 142.628   7
   2   4   9 3380.76 319.575   9
   2   4   9 3111.19 241.753   8
  -2   4  -9 2634.24 292.610   1
   2   4   9 3183.65 324.942   5
  -2   4  -9 2709.96 324.831   2
  -2  -4  -9 3017.87 389.357   3
  -2  -4  -9 2904.54 256.647   1
  -2   4  -9 3226.90 223.461   7
  -2  -4  -9 2802.82 266.198   2
   2  -4   9 2598.50 217.811   9
  -2   4  -9 3331.36 246.210   4
   2   4  10 783.590 167.163   5
  -2   4 -10 685.343 161.678   2
  -2  -4 -10 562.427 111.595   1
   2  -4  10 816.622 117.060   9
   2   4  10 849.355 162.334   9
  -2   4 -10 775.427 103.096   7
  -2   4 -10 700.701 150.179   1
  -2  -4 -10 700.831 133.224   2
   2   4  11 137.683 77.2694   9
  -2  -4 -11 202.227 75.5560   2
  -2   4 -11 116.572 56.4031   1
  -2  -4 -11 57.1290 62.8621   3
   2   4  11 187.770 81.3262   5
  -2   4 -11 110.400 64.6938   2
  -2  -4 -11 107.449 56.2335   1
  -2   6  10 37.2799 11.6934   5
   2  -6 -10 201.218 119.508   3
   2   6 -10 130.506 52.6756   7
   2   6 -10 138.766 75.7671   2
  -2   6  10 202.628 89.6442   9
   2   6  -9 223.747 104.953   2
   2   6  -9 188.776 65.6119   7
  -2   6   9 264.100 83.7984   9
  -2   6   9 147.548 45.3842   7
  -2   6   9 149.314 59.1203   5
  -2  -6   9 180.740 90.3995   3
   2  -6  -9 151.958 90.2810   3
  -2  -6   8 545.353 147.802   3
  -2   6   8 394.861 82.9372   7
  -2   6   8 163.982 65.5695   5
   2   6  -8 531.952 102.715   7
   2  -6  -8 494.465 160.850   3
   2   6  -8 387.668 150.093   2
  -2   6   8 567.035 119.323   9
  -2   6   7 694.108 124.683   9
  -2   6   7 606.464 102.529   7
   2  -6  -7 700.159 183.979   3
  -2  -6   7 657.865 161.404   3
  -2  -6   7 477.928 69.6814   9
   2   6  -7 604.129 110.653   7
  -2   6   7 611.755 121.485   5
  -2   6   6 831.133 123.164   9
  -2   6   6 771.281 116.643   7
  -2  -6   6 639.259 156.772   3
   2  -6  -6 613.210 166.528   3
   2   6  -6 759.931 120.232   7
  -2   6   6 640.992 124.315   5
  -2  -6   6 481.116 73.1667   9
  -2  -6   5 357.098 118.321   3
  -2   6   5 422.312 86.4831   7
  -2   6   5 493.246 88.2575   9
   2  -6  -5 304.187 115.723   3
   2   6  -5 414.788 91.2410   7
  -2  -6   5 504.922 108.547   6
  -2  -6   5 346.501 57.8322   9
  -2   6   5 424.923 97.8234   5
  -2  -6   4 345.129 54.6261   9
  -2   6   4 284.969 72.1916   7
  -2  -6   4 406.450 85.7166   6
   2  -6  -4 324.116 88.9314   6
   2   6  -4 228.229 78.9916   6
   2  -6  -4 329.525 114.503   3
   2   6  -4 451.487 91.6350   7
  -2  -6   4 238.003 96.8906   3
  -2   6   4 358.580 72.6934   9
  -2   6   3 394.031 68.7049   9
   2  -6  -3 361.209 94.3711   6
  -2  -6   3 423.884 60.5075   9
  -2  -6   3 438.829 88.4919   6
  -2  -6   3 361.981 119.054   3
   2  -6  -3 333.637 114.952   3
   2   6  -3 423.045 89.3480   7
  -2   6   3 344.756 78.8767   7
   2  -6  -2 1550.37 188.812   6
   2   6  -2 1674.26 179.845   7
  -2  -6   2 1360.41 152.107   6
  -2  -6   2 1563.02 241.440   3
  -2  -6   2 1846.59 138.918   9
  -2  -6   2 997.732 89.8820   4
   2  -6  -2 1476.34 237.195   3
  -2   6   2 1586.57 172.921   7
   2   6  -1 1967.65 198.030   7
   2  -6  -1 2040.25 142.597   4
  -2  -6   1 1953.61 179.408   6
  -2   6   1 1960.49 194.996   7
   2  -6  -1 2148.34 213.408   6
  -2  -6   1 2289.17 169.423   9
  -2  -6   1 1797.68 138.246   4
   2  -6  -1 1496.81 122.511   4
   2  -6  -1 1692.18 247.729   3
  -2  -6   1 1727.87 257.677   3
   2  -6   0 81.3099 14.6766   4
  -2  -6   0 95.3012 32.8820   4
   2  -6   0 34.9974 12.7792   4
   2   6   0 108.719 40.9181   7
   2  -6   0 125.247 49.4196   6
  -2  -6   0 112.274 40.3513   6
   2  -6   0 121.095 72.2416   3
  -2   6   0 151.507 55.7814   7
  -2  -6   0 185.481 50.2832   9
  -2  -6   0 97.4562 61.6654   3
   2   6   1 482.765 96.1880   7
  -2  -6  -1 635.579 96.7433   9
   2  -6   1 437.509 96.2173   6
  -2  -6  -1 355.154 112.317   3
  -2   6  -1 553.030 103.853   7
   2  -6   1 559.907 148.650   3
  -2  -6  -1 451.053 85.1364   6
   2  -6   2 490.902 131.326   3
  -2  -6  -2 547.525 140.771   3
   2  -6   2 552.008 108.039   6
  -2   6  -2 642.799 108.397   7
  -2  -6  -2 493.901 92.3994   6
  -2  -6  -2 675.752 106.940   9
  -2  -6  -2 513.836 96.0155   4
   2   6   2 601.562 102.532   7
  -2   6  -2 531.885 62.2583   1
  -2  -6  -3 58.9981 34.6597   4
   2  -6   3 32.6034 50.1989   3
  -2   6  -3 129.141 42.9263   7
  -2  -6  -3 80.5714 38.1308   9
   2  -6   3 71.7265 36.6409   6
  -2  -6  -3 85.5134 33.6932   6
  -2   6  -3 92.8844 30.9103   1
  -2  -6  -3 129.364 67.5833   3
   2   6   3 96.8969 43.6965   7
   2   6   4 76.6041 31.7928   7
  -2  -6  -4 166.415 87.1954   3
   2  -6   4 77.0336 40.5290   6
  -2   6  -4 116.918 39.3680   1
  -2   6  -4 76.2440 39.5880   7
   2   6   4 112.247 63.9250   5
   2  -6   4-10.6886 20.9232   3
  -2  -6  -4 19.5032 25.2749   4
   2  -6   5 798.882 146.990   6
  -2   6  -5 712.217 115.066   7
   2   6   5 456.351 95.1704   7
  -2   6  -5 577.527 100.810   1
   2  -6   5 655.128 155.876   3
  -2  -6  -5 602.334 159.812   3
   2   6   5 620.815 135.809   5
  -2  -6  -5 485.082 113.317   4
  -2   6  -6 1332.20 160.127   7
   2  -6   6 1375.44 205.050   6
   2  -6   6 1374.50 225.501   3
  -2  -6  -6 784.813 80.6339   1
   2   6   6 1340.65 206.087   5
  -2   6  -6 1296.60 162.090   1
  -2  -6  -6 1307.01 236.365   3
  -2  -6  -6 1207.70 186.332   4
   2   6   6 1374.37 182.024   9
   2   6   6 831.846 125.884   7
   2   6   7 657.224 135.328   9
  -2  -6  -7 537.648 126.944   4
   2   6   7 252.237 69.7657   7
   2  -6   7 510.308 141.153   3
  -2  -6  -7 470.227 144.731   3
  -2   6  -7 663.715 163.733   2
  -2   6  -7 557.218 107.085   7
   2   6   7 649.081 153.836   5
  -2   6  -7 588.333 120.830   1
   2   6   8 720.339 150.167   8
  -2   6  -8 637.511 134.962   1
  -2  -6  -8 362.638 113.577   4
   2   6   8 737.908 161.892   5
  -2   6  -8 640.808 116.431   7
   2   6   8 723.505 151.313   9
   2  -6   8 485.769 139.642   3
   2   6   8 143.133 56.8913   7
  -2  -6  -8 569.702 167.700   3
  -2   6  -8 521.821 164.085   2
   2   6   9 615.527 134.242   9
   2  -6   9 202.077 98.2061   3
   2   6   9 684.656 137.606   8
  -2  -6  -9 419.678 127.998   4
  -2   6  -9 559.930 111.379   7
  -2   6  -9 654.974 167.973   2
   2   6   9 486.879 137.625   5
  -2  -6  -9 579.927 168.066   3
  -2   6  -9 768.016 150.462   1
   2   8  -5 118.462 54.5519   7
  -2  -8   5 104.902 77.0922   3
  -2   8   5 24.8427 29.4189   5
  -2  -8   5 47.1327 48.2019   6
   2  -8  -5 19.6622 30.2665   3
   2  -8  -5 39.2812 38.3004   6
  -2   8   5 97.3488 53.6364   7
  -2  -8   4 39.8167 41.5548   3
   2  -8  -4 42.5488 37.5664   6
   2  -8  -4 87.9968 77.9054   3
  -2  -8   4 73.5776 49.5422   6
  -2   8   4 9.96762 17.0224   7
   2   8  -4 19.8934 26.9266   7
   2   8  -3 59.9668 37.2212   7
  -2  -8   3 115.788 74.3439   3
  -2  -8   3 32.7837 23.6693   6
   2  -8  -3 9.79545 36.6226   6
  -2   8   3 53.5297 35.4103   7
   2  -8  -3 85.4950 79.2012   3
   2   8  -2 258.575 87.1908   7
  -2  -8   2 90.8818 40.5630   6
   2  -8  -2 223.339 80.2969   6
  -2   8   2 270.925 82.4574   7
   2  -8  -2 250.901 116.155   3
  -2  -8   2 208.975 107.732   3
  -2  -8   1 201.194 105.467   3
  -2   8   1 226.005 73.3815   7
   2  -8  -1 255.029 84.7157   6
   2   8  -1 215.556 77.7126   7
  -2  -8   1 193.428 62.7190   6
   2  -8  -1 563.327 166.325   3
  -2   8   0 114.284 55.0242   7
   2   8   0 25.6526 24.5859   7
  -2  -8   0 17.2694 19.3637   6
   2  -8   0 11.4151 21.5285   3
  -2  -8   0 76.8678 55.6614   3
   2  -8   0 34.6391 35.1089   6
   2  -8   1 87.0876 63.4806   3
  -2   8  -1 31.1522 20.5187   7
   2   8   1 5.49728 10.2198   7
   2  -8   1 12.0883 12.4671   6
  -2  -8  -1 14.7916 14.9046   6
  -2  -8  -1 84.7115 67.5994   3
  -2   8  -2 49.0387 45.4589   7
  -2  -8  -2 251.213 111.843   3
  -2  -8  -2 26.1137 22.1445   6
   2   8   2 143.928 58.5478   7
   2  -8   2 94.4417 51.6669   6
   2  -8   2 39.1288 33.4259   3
   2   8   3 30.1542 29.4913   7
  -2   8  -3-38.6472 35.8404   7
   2  -8   3 98.3550 59.1719   6
  -2  -8  -3-10.1926 16.4256   6
  -2  -8  -3 52.9492 69.2975   3
   2  -8   3 3.36016 40.4975   3
  -2  -8  -4-66.8186 59.2328   3
  -2   8  -4-54.3132 42.3906   7
   2  -8   4 14.3699 43.3210   6
   2   8   4 62.4006 51.8083   5
  -2  -8  -4-44.8971 33.7306   6
   2  -8   4 58.2937 53.7545   3
  -2  -8  -4 40.4059 32.0042   4
   2   8   4 49.7409 32.4820   7
   3  -1 -14-48.4321 41.0146   2
   3   1 -14 23.3714 47.7045   2
  -3  -1  14 111.969 82.3786   9
  -3   1  14 83.3733 76.8926   9
   3  -1 -13 199.812 85.3752   2
   3   1 -13 138.753 64.2623   2
  -3  -1  13 203.652 81.2222   9
  -3   1  13 363.272 105.172   9
  -3  -1  12 2520.10 275.605   9
   3   1 -12 2794.65 294.027   2
   3  -1 -12 2655.57 285.659   2
  -3   1  12 2776.23 298.031   9
   3   1 -11 1028.99 165.623   2
   3  -1 -11 816.813 146.110   2
  -3   1  11 920.498 159.692   9
  -3  -1  11 910.154 149.845   9
   3  -1 -10 226.290 69.6962   2
  -3  -1  10 271.388 31.6516   7
   3   1 -10 418.614 102.072   2
   3  -1 -10 38.5695 35.4298   5
  -3   1  10 248.142 75.3135   9
  -3  -1  10 356.221 88.7192   9
   3   1  -9 3317.06 279.817   2
  -3  -1   9 2711.62 134.780   7
   3  -1  -9 1545.44 200.459   5
  -3   1   9 2673.59 249.705   5
   3  -1  -9 2775.64 244.242   2
  -3  -1   9 3002.24 247.973   9
  -3   1   9 2850.93 259.021   9
   3   1  -9 2457.38 262.469   5
  -3   1   8 4624.80 327.426   2
   3   1  -8 5028.22 351.694   2
  -3   1   8 4272.79 180.319   7
   3   1  -8 4575.82 194.930   8
   3   1  -8 4217.83 336.386   3
   3  -1  -8 4993.66 318.493   2
  -3   1   8 4885.59 323.598   5
   3   1  -8 4854.44 355.481   5
  -3   1   8 5287.66 336.590   9
  -3  -1   8 4796.24 312.682   9
  -3   1   8 4019.22 188.633   8
  -3  -1   8 4907.96 361.721   2
  -3  -1   8 4671.42 204.622   7
  -3  -1   7 999.004 142.202   2
  -3  -1   7 952.777 73.4801   7
   3   1  -7 849.008 130.786   3
  -3   1   7 812.831 110.843   5
   3   1  -7 892.611 73.8610   8
  -3   1   7 954.654 125.791   2
  -3   1   7 953.292 67.0857   7
   3  -1  -7 893.444 110.874   5
  -3   1   7 874.839 67.8616   8
  -3  -1   6 8493.32 485.071   2
  -3  -1   6 8698.79 344.906   7
  -3   1   6 9110.25 421.861   5
  -3   1   6 9262.08 446.666   2
  -3   1   6 8593.10 334.557   7
   3   1  -6 8140.89 460.795   3
   3   1  -6 7707.24 440.974   5
   3  -1  -6 8772.83 406.780   5
  -3   1   6 8418.95 338.116   8
   3   1  -6 9132.69 357.653   8
   3   1  -6 8766.57 432.224   4
  -3   1   5 15424.0 570.229   7
   3   1  -5 15977.9 695.090   3
   3   1  -5 16966.4 600.280   8
  -3   1   5 15451.8 649.035   2
  -3  -1   5 15566.1 574.829   7
  -3  -1   5 17234.9 716.448   2
  -3   1   5 15412.0 623.147   5
   3  -1  -5 16902.5 621.359   5
  -3   1   5 16300.7 577.320   8
   3   1  -5 15356.8 649.381   4
  -3   1   4 557.998 60.5685   5
  -3   1   4 578.779 72.9038   2
  -3  -1   4 641.341 92.2229   2
   3   1  -4 568.334 76.2461   4
   3  -1  -4 655.389 59.8672   5
   3  -1  -4 699.825 61.3348   8
   3   1  -4 575.604 85.9257   3
   3   1  -4 503.904 69.2047   8
  -3   1   4 659.435 59.9442   8
  -3  -1   4 592.799 56.9520   7
  -3   1   3 4588.21 226.806   2
  -3  -1   3 5265.15 243.146   8
   3   1  -3 5390.38 277.961   3
   3  -1  -3 4877.10 214.740   8
  -3   1   3 4057.86 188.034   5
   3  -1  -3 4415.76 181.436   5
   3   1  -3 5052.59 235.517   8
  -3  -1   3 4537.16 209.605   7
   3  -1  -3 5257.75 258.820   4
   3   1  -3 5008.59 246.713   4
  -3   1   3 4426.97 209.857   8
  -3  -1   2 15074.2 567.313   7
  -3   1   2 15366.4 567.858   2
  -3   1   2 15837.3 575.120   8
  -3  -1   2 16463.3 604.918   8
   3   1  -2 16985.6 627.093   3
   3  -1  -2 15683.1 599.615   4
   3   1  -2 15767.6 598.260   4
   3  -1  -1 56136.1 1669.68   6
   3   1  -1 51957.8 1681.91   4
   3   1  -1 44528.4 1671.43   3
  -3   1   1 49971.2 1655.80   8
  -3   1   1 61778.9 1645.98   2
  -3  -1   1 52317.9 1678.47   3
  -3   1   1 46172.7 1662.88   4
  -3  -1   1 56266.7 1699.00   8
  -3  -1   1 49984.8 1653.93   7
   3  -1  -1 43081.6 1657.32   4
   3  -1   0 18022.3 616.716   1
   3  -1   0 17171.1 625.742   3
   3   1   0 17949.9 628.224   3
   3  -1   0 18978.9 622.196   5
   3  -1   0 19874.6 638.589   6
  -3  -1   0 18252.0 653.434   8
   3   1   0 17953.9 614.116   1
   3  -1   0 18234.7 623.196   4
  -3   1   0 17759.2 610.891   5
  -3  -1   0 17505.8 621.020   3
   3   1   0 16991.9 648.675   4
  -3   1   0 18254.0 625.981   4
  -3   1   0 17211.1 620.018   8
   3   1   1 17784.3 659.661   5
   3   1   1 16865.6 580.178   2
  -3   1  -1 16747.3 634.684   5
  -3   1  -1 16742.0 618.354   4
  -3  -1  -1 16710.4 630.981   9
  -3  -1  -1 16987.8 612.533   3
  -3   1  -1 16014.3 616.663   3
   3  -1   1 16150.9 609.284   3
   3   1   1 16141.4 615.079   1
   3  -1   1 17788.2 634.748   6
  -3  -1  -1 19110.6 653.028   8
   3  -1   1 16812.2 618.448   4
   3  -1   1 17618.3 647.216   5
  -3   1  -1 15971.9 608.457   8
   3  -1   1 15973.7 620.518   1
   3   1   1 15729.1 653.053   4
  -3   1  -2 5005.06 205.248   2
  -3  -1  -2 4495.69 180.777   7
   3  -1   2 5220.89 237.967   6
  -3  -1  -2 5143.49 228.544   8
  -3   1  -2 3941.11 214.463   4
  -3   1  -2 4364.57 191.348   8
  -3  -1  -2 4171.18 228.736   9
  -3   1  -2 4741.16 211.742   3
   3   1   2 5129.55 189.114   2
  -3   1  -2 4763.93 188.174   7
   3  -1   2 4755.96 202.390   3
   3  -1   2 4702.66 193.179   8
  -3   1  -2 4714.83 240.187   5
  -3  -1  -2 4365.17 175.094   2
  -3   1  -2 2752.10 160.275   9
   3   1   2 4900.01 247.802   5
   3  -1   2 4755.98 249.255   5
   3   1   2 4544.10 217.786   1
   3   1   2 4481.54 206.956   8
  -3   1  -3 14666.7 544.567   2
   3  -1   3 14442.3 533.422   9
   3   1   3 13378.8 528.405   8
  -3  -1  -3 11929.1 508.150   7
  -3  -1  -3 14031.4 513.689   2
  -3   1  -3 13706.6 510.524   7
   3   1   3 14323.8 520.436   2
  -3   1  -3 14178.1 525.282   8
  -3   1  -3 10660.0 515.576   9
   3  -1   3 14194.5 614.535   5
  -3  -1  -3 15619.1 563.141   8
   3   1   3 13679.2 599.062   5
  -3   1  -3 14156.6 567.671   4
  -3   1  -3 14275.0 561.258   3
   3  -1   3 13771.7 514.944   8
  -3  -1  -3 15318.6 587.839   9
  -3   1  -4 2219.01 135.222   7
   3   1   4 2261.87 145.916   8
   3   1   4 2750.09 212.344   5
  -3   1  -4 2525.98 149.498   8
  -3  -1  -4 2391.97 192.437   9
  -3   1  -4 1294.99 133.830   9
  -3   1  -4 2598.73 182.866   3
  -3   1  -4 2483.35 184.904   4
  -3  -1  -4 2943.92 165.932   2
   3  -1   4 2656.37 222.563   5
   3  -1   4 2566.07 165.353   9
  -3   1  -4 2891.00 180.184   2
  -3  -1  -4 2408.00 131.829   7
   3  -1   4 2308.77 136.677   8
   3   1   4 2341.26 153.281   2
   3   1   5 10734.9 533.648   5
  -3   1  -5 12229.9 482.847   2
  -3   1  -5 10949.3 415.894   8
   3   1   5 9357.34 400.444   8
  -3  -1  -5 12151.4 467.685   2
   3   1   5 10569.2 451.091   2
  -3   1  -5 10819.1 499.965   4
   3  -1   5 9314.17 416.735   9
  -3   1  -5 9959.89 476.494   3
   3  -1   5 11049.8 559.125   5
  -3   1  -5 10509.2 394.567   7
  -3  -1  -5 11643.0 512.885   9
  -3  -1  -5 10318.7 382.244   7
  -3   1  -6 165.940 43.7531   2
  -3  -1  -6 186.258 60.3647   1
  -3   1  -6 85.4129 38.9694   9
  -3   1  -6 220.058 33.3315   7
  -3   1  -6 228.764 65.5239   1
   3   1   6 167.190 33.0807   8
  -3  -1  -6 201.858 28.2986   7
  -3  -1  -6 249.735 59.6159   2
  -3  -1  -6 180.061 62.0798   9
  -3   1  -6 185.132 37.6693   8
   3   1   6 191.578 48.8542   2
  -3   1  -6 247.807 74.3345   5
   3  -1   6 215.689 70.5681   5
  -3   1  -6 173.644 49.3114   3
  -3   1  -6 199.789 54.1369   4
   3   1   6 198.208 61.1160   5
  -3   1  -7 2587.00 215.279   9
  -3  -1  -7 2769.96 247.553   1
   3   1   7 3024.70 232.956   2
  -3   1  -7 2964.93 147.992   7
  -3  -1  -7 887.196 169.490   9
  -3   1  -7 2839.01 239.161   3
   3   1   7 2685.50 268.119   5
  -3   1  -7 2975.03 165.645   8
  -3  -1  -7 2479.10 122.852   7
  -3   1  -7 2855.81 258.300   1
   3  -1   7 3316.09 236.736   9
   3  -1   7 3408.11 309.298   5
   3   1   7 2588.76 146.435   8
  -3  -1  -7 3613.91 243.036   2
  -3   1  -7 3084.22 227.042   2
   3   1   7 3249.92 255.914   9
  -3  -1  -8 5163.70 325.975   2
   3   1   8 4787.39 325.915   2
   3   1   8 4336.71 368.265   5
  -3  -1  -8 4798.01 347.562   1
  -3   1  -8 4612.11 194.874   7
  -3   1  -8 4404.09 308.178   2
  -3   1  -8 4398.39 211.480   8
   3  -1   8 4699.36 396.378   5
  -3   1  -8 4196.65 320.699   3
  -3   1  -8 1847.56 229.028   9
  -3   1  -8 4780.98 363.361   1
   3   1   8 3819.22 185.844   8
   3  -1   8 5099.54 322.734   9
   3   1   8 5159.71 349.582   9
  -3   1  -9 815.614 142.261   3
  -3   1  -9 1030.52 63.0547   7
  -3   1  -9 1004.15 137.370   2
  -3   1  -9 519.330 55.5110   8
  -3  -1  -9 1015.79 148.786   2
  -3   1  -9 1004.47 163.464   1
   3  -1   9 941.956 181.941   5
   3  -1   9 1015.97 141.255   9
   3   1   9 1109.25 156.417   9
   3   1   9 899.742 142.563   2
  -3  -1  -9 928.810 158.095   1
   3   1   9 1085.68 187.958   5
  -3   1 -10 1662.56 190.241   2
   3   1  10 1686.54 248.079   5
  -3  -1 -10 1295.91 194.576   1
   3   1  10 1649.56 210.388   9
   3  -1  10 1724.06 201.921   9
  -3   1 -10 1432.13 212.510   1
  -3  -1 -10 1742.12 205.381   2
  -3  -1 -11 273.010 93.6531   1
  -3   1 -11 305.516 81.8430   2
   3  -1  11 399.947 98.5880   9
   3   1  11 311.270 88.1837   9
  -3  -1 -11 447.188 103.244   2
  -3   1 -11 338.177 107.903   1
   3   1  11 367.699 115.539   5
  -3   1 -11 191.029 79.7552   4
  -3   1 -12 345.288 96.6385   2
   3   1  12 310.374 115.715   5
  -3  -1 -12 394.194 106.497   2
  -3  -1 -12 413.258 119.913   1
   3   1  12 522.773 127.893   9
  -3   1 -12 366.113 113.061   1
   3  -1  12 412.338 103.093   9
  -3   1 -12 209.997 95.6560   4
   3  -3 -13 50.4036 38.7579   2
  -3  -3  13 113.181 61.0339   9
  -3   3  13 5.82858 36.7485   5
   3   3 -13 131.699 69.2090   2
  -3   3  13 130.400 65.7002   9
   3   3 -12 1187.81 218.896   2
  -3   3  12 619.098 134.522   5
   3  -3 -12 1315.75 199.573   2
  -3   3  12 1628.64 235.178   9
  -3  -3  12 1121.06 173.288   9
  -3   3  11 701.367 135.745   5
  -3  -3  11 806.461 135.868   9
   3   3 -11 721.279 163.391   2
   3  -3 -11 649.807 131.408   2
   3   3 -11 459.727 66.2677   8
  -3   3  11 798.615 154.915   9
  -3  -3  10 163.449 39.3911   7
  -3   3  10 163.208 34.4072   8
   3   3 -10 213.497 87.8842   2
   3   3 -10 116.473 38.3525   8
  -3   3  10 147.706 27.9875   7
   3   3 -10 28.3376 28.2985   4
  -3   3  10 220.816 72.2994   5
   3  -3 -10 187.697 73.3559   2
  -3  -3  10 124.339 46.8602   9
  -3   3  10 172.087 61.2947   9
  -3  -3   9 1893.12 149.768   7
   3   3  -9 1138.89 152.261   4
  -3   3   9 2201.27 232.509   9
  -3   3   9 1977.65 206.156   5
  -3  -3   9 2074.72 198.932   9
   3  -3  -9 2084.79 214.758   2
   3   3  -9 1367.99 145.104   8
  -3   3   9 2006.42 129.286   7
  -3   3   9 1808.05 138.265   8
   3   3  -9 2221.71 261.938   2
   3   3  -8 1345.31 206.959   2
   3   3  -8 1341.31 135.416   7
  -3  -3   8 1477.78 157.191   9
   3   3  -8 1156.17 144.490   6
  -3   3   8 1866.18 197.499   9
  -3   3   8 1528.13 116.159   7
   3  -3  -8 1600.74 175.233   2
  -3   3   8 1253.56 150.036   5
  -3  -3   8 1454.87 130.331   7
   3   3  -8 1492.80 153.252   8
   3   3  -8 1204.26 143.564   4
  -3   3   8 1428.57 124.329   8
  -3  -3   7 28.6610 17.8579   7
  -3   3   7 55.7509 25.8747   5
   3   3  -7 5.05537 13.1382   8
   3   3  -7 24.7106 12.6993   6
   3   3  -7 49.6228 40.9192   3
   3  -3  -7 11.5364 14.3683   2
   3   3  -7 91.3377 54.0869   2
   3   3  -7 48.7784 24.6736   7
  -3   3   7-16.8867 25.0718   9
  -3   3   7 36.0077 15.7508   7
  -3   3   7 41.8521 30.4726   2
   3   3  -7 49.4649 22.8366   4
  -3   3   7 15.9865 13.8095   8
  -3  -3   6 2201.77 168.089   7
  -3   3   6 2130.79 153.895   7
  -3   3   6 2514.99 208.046   2
   3   3  -6 2601.44 179.088   7
   3   3  -6 2440.96 260.048   3
  -3   3   6 2444.26 181.884   5
  -3   3   6 2560.23 174.414   8
   3   3  -6 2554.75 185.498   4
  -3   3   6 2787.58 226.260   9
   3   3  -6 1904.15 171.177   6
   3  -3  -5 6019.38 298.108   7
  -3   3   5 3942.73 280.282   7
  -3   3   5 6469.00 354.053   2
  -3  -3   5 6150.50 311.523   7
   3   3  -5 7199.51 330.019   7
  -3   3   5 6544.45 320.338   8
   3   3  -5 5557.38 310.658   6
  -3   3   5 6043.88 313.355   5
  -3   3   5 6706.35 354.303   9
   3   3  -5 6557.52 317.904   4
   3   3  -5 6609.11 441.340   3
  -3  -3   4 1670.21 127.928   4
  -3   3   4 2171.68 163.212   9
  -3   3   4 1340.45 122.385   7
  -3   3   4 1806.29 146.084   8
   3   3  -4 1677.24 132.901   4
   3   3  -4 1780.67 137.840   6
   3   3  -4 1825.10 209.949   3
   3   3  -4 1785.72 144.857   7
  -3   3   4 2191.90 179.889   2
  -3   3   4 1725.55 134.668   5
  -3  -3   4 1890.93 144.490   7
   3  -3  -4 1838.24 139.274   7
  -3   3   3 318.908 55.5396   9
   3   3  -3 330.135 56.5049   4
  -3  -3   3 313.105 58.2947   7
  -3  -3   3 412.990 59.2029   6
   3   3  -3 384.682 67.5534   7
   3  -3  -3 304.067 56.4470   7
   3   3  -3 309.653 55.1985   6
   3   3  -3 304.799 83.1202   3
  -3   3   3 406.098 70.4388   2
  -3   3   3 330.546 56.2266   7
  -3  -3   3 424.852 61.3676   4
  -3  -3   2 6.00636 20.3839   3
   3   3  -2 8.41670 12.9122   4
  -3   3   2-3.60952 8.54960   9
  -3  -3   2-4.50997 11.3375   4
   3   3  -2 11.8059 11.8344   3
   3  -3  -2-0.34931 4.90362   4
  -3  -3   2-0.92647 4.06469   6
  -3   3   2 1.22150 7.31986   2
   3  -3  -2 17.4982 22.6376   6
   3   3  -2-2.06839 9.09946   6
   3  -3  -2 9.12286 5.93877   1
   3  -3  -2 5.02281 9.07723   7
  -3  -3   2 10.6627 5.14853   7
  -3  -3   1 3503.82 220.829   4
  -3   3   1 4352.05 328.199   3
   3  -3  -1 4224.55 238.405   7
  -3  -3   1 4135.90 198.073   6
   3   3  -1 4418.96 313.958   3
  -3   3   1 4124.60 230.698   2
  -3  -3   1 3740.22 286.317   3
   3  -3  -1 3786.65 183.950   1
   3  -3  -1 4146.70 211.823   4
   3  -3  -1 4297.11 257.165   6
   3   3  -1 4531.41 244.871   4
  -3   3   1 4351.76 189.274   9
  -3  -3   1 4152.23 233.351   7
  -3   3   0 12114.0 424.272   9
  -3   3   0 12314.9 527.779   8
  -3  -3   0 11950.3 518.954   4
  -3  -3   0 13517.2 522.642   7
  -3  -3   0 14051.0 530.746   9
   3  -3   0 12562.9 524.482   7
  -3   3   0 12026.9 620.043   3
   3   3   0 12689.7 621.311   3
  -3  -3   0 11541.9 583.220   3
   3  -3   0 12591.8 545.193   6
  -3  -3   0 11632.9 467.026   6
   3   3   0 13447.8 470.017   1
   3  -3   0 11568.4 468.889   1
   3  -3   0 11435.2 458.630   4
  -3   3   0 12902.3 467.025   1
   3  -3   1 6497.98 396.403   3
  -3   3  -1 7357.53 313.760   1
  -3  -3  -1 6425.04 323.363   7
   3  -3   1 6465.46 264.121   4
  -3   3  -1 6611.03 418.421   3
  -3  -3  -1 8159.00 366.035   9
  -3  -3  -1 6384.51 393.848   3
   3  -3   1 6765.11 360.575   6
  -3   3  -1 7133.00 347.594   8
  -3  -3  -1 6617.21 352.213   4
   3  -3   1 7187.94 342.516   7
   3   3   1 7039.86 426.131   3
   3   3   1 7020.94 297.186   1
  -3  -3  -2 602.371 86.6467   9
  -3   3  -2 523.897 72.5857   7
  -3   3  -2 564.474 78.7218   8
  -3  -3  -2 474.153 55.7279   1
   3  -3   2 565.758 76.9706   7
  -3  -3  -2 533.656 71.1477   7
   3   3   2 499.948 72.9238   2
  -3   3  -2 505.790 97.8803   3
  -3   3  -2 556.077 75.8035   1
   3  -3   2 577.001 88.7359   6
   3  -3   2 457.339 90.8040   3
  -3  -3  -2 605.148 104.546   3
  -3   3  -2 480.628 46.8298   4
   3  -3   3 5171.43 275.813   7
  -3  -3  -3 6354.54 335.908   9
  -3  -3  -3 5503.86 267.226   7
   3   3   3 2484.23 238.129   7
  -3  -3  -3 5256.38 250.122   1
  -3   3  -3 5186.29 271.910   7
  -3  -3  -3 5611.75 355.791   3
   3   3   3 5301.25 296.415   9
   3  -3   3 5736.43 326.885   6
  -3   3  -3 5062.53 357.027   3
  -3   3  -3 5601.49 285.373   8
   3   3   3 5408.66 285.685   2
  -3   3  -3 5175.03 349.868   5
   3   3   3 5728.12 352.909   5
  -3   3  -3 5996.00 303.640   1
  -3   3  -3 5848.64 229.484   4
  -3   3  -3 3307.79 182.141   9
   3   3   4 226.962 68.2986   5
  -3   3  -4 215.161 68.6758   3
   3  -3   4 264.449 53.8173   7
  -3  -3  -4 186.439 40.1368   7
  -3   3  -4 179.261 43.5615   7
   3   3   4 240.387 60.6008   2
   3   3   4 129.242 41.5380   7
  -3   3  -4 187.808 53.0128   1
  -3   3  -4 288.290 78.7656   5
  -3  -3  -4 174.199 45.2800   1
  -3  -3  -4 185.069 62.8798   3
   3   3   4 193.554 53.0100   9
  -3   3  -4 158.852 32.0043   9
  -3  -3  -4 254.253 65.1137   9
  -3   3  -4 234.471 53.5176   8
   3  -3   4 329.101 74.3102   6
  -3  -3  -4 245.632 68.4121   4
  -3   3  -4 173.319 39.6073   4
  -3  -3  -5 2435.40 167.030   7
   3   3   5 2703.20 259.424   5
   3  -3   5 2794.88 193.167   7
  -3   3  -5 2601.52 182.210   4
  -3   3  -5 3191.89 253.223   6
   3   3   5 2945.39 231.685   9
   3  -3   5 2755.38 160.530   9
  -3   3  -5 2874.07 269.845   3
  -3  -3  -5 2505.67 246.250   4
  -3   3  -5 2784.50 232.383   1
  -3   3  -5 2571.43 181.905   7
  -3   3  -5 1635.22 142.523   9
  -3  -3  -5 2659.76 272.541   3
  -3  -3  -5 3090.12 253.598   9
  -3   3  -5 2926.09 281.290   5
  -3   3  -5 3114.46 261.302   2
  -3   3  -5 2645.41 194.382   8
   3   3   5 2964.35 216.860   2
  -3  -3  -6 792.915 86.2499   7
   3   3   6 1053.69 127.157   2
   3   3   6 1160.11 148.626   9
  -3   3  -6 1020.91 106.006   7
  -3   3  -6 1092.16 151.424   1
  -3  -3  -6 1064.77 125.793   1
   3   3   6 978.918 162.243   5
  -3   3  -6 757.492 152.239   2
   3  -3   6 1123.80 105.474   9
  -3   3  -6 1124.64 169.544   3
  -3   3  -6 884.336 104.582   8
   3  -3   6 1103.20 153.628   3
  -3  -3  -6 539.705 130.404   3
  -3  -3  -6 988.678 123.249   2
  -3   3  -6 1071.73 118.107   4
  -3   3  -7 1039.12 105.547   7
  -3   3  -7 886.829 146.474   2
  -3  -3  -7 586.505 72.0572   7
  -3   3  -7 1046.85 157.514   1
   3   3   7 1150.36 171.749   5
  -3  -3  -7 3.38507 38.4049   3
  -3  -3  -7 956.701 129.677   2
  -3   3  -7 1056.35 126.793   4
   3   3   7 1108.69 152.508   9
   3   3   7 922.754 126.302   2
  -3   3  -7 810.462 152.019   3
  -3  -3  -7 1069.35 133.767   1
  -3   3  -7 676.337 90.6223   8
  -3   3  -8 2352.35 166.702   7
  -3   3  -8 2754.08 263.200   2
  -3   3  -8 2678.79 221.202   4
  -3  -3  -8 1025.81 102.678   7
  -3   3  -8 2361.31 252.782   1
  -3  -3  -8 2425.15 212.549   2
   3   3   8 2454.91 270.990   5
   3   3   8 2679.62 255.076   9
   3  -3   8 1944.98 172.483   9
  -3  -3  -8 2239.33 216.709   1
  -3   3  -8 1064.01 123.652   8
  -3   3  -9 554.752 126.694   2
  -3  -3  -9 469.782 103.232   1
   3   3   9 586.626 141.804   5
  -3   3  -9 712.934 87.5088   7
   3  -3   9 722.351 111.613   9
  -3   3  -9 639.004 115.636   4
  -3   3  -9 522.825 126.308   1
  -3  -3  -9 645.733 115.303   2
   3   3   9 784.629 145.964   9
  -3  -3 -10 836.652 147.573   1
  -3   3 -10 1013.03 155.849   4
  -3   3 -10 1046.06 184.011   1
   3   3  10 1025.66 187.724   5
  -3  -3 -10 953.049 147.168   2
  -3   3 -10 1033.16 174.521   2
   3  -3  10 983.421 134.156   9
   3   3  10 1244.73 195.141   9
  -3  -3 -11 195.332 96.7731   4
   3  -3  11 114.288 43.7199   9
  -3  -3 -11 60.8482 37.1527   1
  -3   3 -11 72.9576 51.1282   2
  -3   3 -11 183.227 77.4728   1
  -3   3 -11 129.277 57.1833   4
  -3  -3 -11 87.0769 40.0175   2
   3   3  11 131.265 71.2853   5
   3   3  11 152.913 72.9227   9
  -3   5  11 224.561 82.9555   9
   3   5 -11 134.272 57.7806   7
   3  -5 -11 37.1115 90.5491   3
   3  -5 -11 176.476 68.4009   2
  -3   5  11 50.9420 33.1389   5
   3   5 -11 222.006 105.593   2
  -3  -5  11 235.095 66.7251   9
  -3  -5  10 205.611 61.6788   9
   3  -5 -10-94.1926 73.8252   3
  -3   5  10 203.213 50.4637   7
   3   5 -10 65.8673 37.8400   7
  -3   5  10 102.100 47.4611   5
   3  -5 -10 145.104 58.1406   2
   3   5 -10 86.4912 52.1088   8
   3   5 -10 97.1795 82.8904   2
  -3   5  10 198.974 75.2473   9
  -3   5   9 578.298 88.8777   7
   3   5  -9 356.476 89.8806   7
   3   5  -9 330.846 94.8452   8
  -3   5   9 657.792 135.170   9
   3  -5  -9 514.086 166.172   3
  -3   5   9 387.870 90.7874   5
   3  -5  -9 490.886 113.634   2
   3   5  -9 622.933 160.459   2
  -3  -5   9 618.366 101.789   9
  -3  -5   8 285.067 91.9002   3
  -3   5   8 303.356 85.9555   9
   3   5  -8 249.164 88.0005   2
   3  -5  -8 234.938 115.180   3
  -3   5   8 231.494 69.7680   5
   3   5  -8 207.208 62.1681   7
  -3   5   8 208.944 55.0030   7
   3   5  -7 15.4072 11.9041   4
   3  -5  -7 6.65734 6.79511   7
  -3   5   7-10.0593 17.9674   7
  -3   5   7 62.8368 45.2555   9
   3   5  -7 19.8822 17.4426   7
   3  -5  -7 16.0838 36.8926   3
   3   5  -7 42.4311 29.6048   2
  -3  -5   7 36.0547 36.5986   3
  -3   5   7-2.42342 16.0329   5
   3   5  -6 222.500 44.8002   4
  -3   5   6 344.393 77.4951   9
  -3   5   6 203.807 53.5414   7
   3   5  -6 138.360 49.9570   6
   3  -5  -6 265.872 105.065   3
   3   5  -6 276.551 69.5805   7
  -3   5   6 197.965 62.6481   5
   3  -5  -6 141.851 45.4460   7
  -3  -5   6 202.561 77.8443   3
  -3   5   5 1962.60 178.483   9
  -3  -5   5 1686.22 234.684   3
  -3   5   5 1999.88 175.856   7
   3  -5  -5 1816.08 262.388   3
  -3  -5   5 1499.76 183.787   6
   3   5  -5 1228.82 153.184   6
   3   5  -5 1729.39 173.044   7
   3   5  -5 1623.64 123.530   4
  -3   5   5 1666.91 175.177   5
   3  -5  -5 1303.21 149.295   7
  -3  -5   4 850.198 162.128   3
  -3  -5   4 792.020 105.892   6
   3  -5  -4 800.915 111.208   7
   3  -5  -4 559.671 43.6998   1
  -3   5   4 822.224 110.603   7
   3   5  -4 708.662 108.144   7
   3  -5  -4 687.562 152.267   3
   3   5  -4 761.738 79.5250   4
   3   5  -4 662.870 100.695   6
  -3  -5   4 556.102 64.4795   4
  -3   5   4 898.952 107.856   9
  -3   5   3 121.604 44.0348   7
  -3  -5   3 78.9690 24.7943   4
  -3  -5   3 78.1974 28.1922   6
   3  -5  -3 96.1207 46.2315   6
   3   5  -3 113.871 42.3699   7
   3  -5  -3 115.134 68.3722   3
  -3   5   3 117.989 32.9991   9
  -3  -5   3 87.6627 52.8945   3
  -3   5   2 28.7049 17.1149   7
  -3  -5   2 19.6675 16.3826   4
  -3  -5   2 54.1948 36.2692   3
   3  -5  -2 15.0198 15.3590   4
   3   5  -2 34.0032 26.5959   7
   3  -5  -2-20.8171 18.2199   6
  -3   5   2 35.5470 30.1559   2
  -3  -5   2 21.2297 18.9717   6
   3  -5  -2 79.8824 50.7179   3
  -3  -5   2 28.1808 21.7428   9
  -3   5   2 18.2274 13.8532   9
   3  -5  -1 915.300 128.612   6
  -3  -5   1 956.123 108.978   9
   3  -5  -1 838.369 83.6123   4
   3   5  -1 826.345 112.550   7
  -3   5   1 220.098 182.803   3
  -3   5   1 454.926 51.1607   9
  -3   5   1 770.609 109.923   7
  -3  -5   1 772.065 94.1783   4
   3   5  -1 825.341 66.0421   1
   3   5  -1 903.089 181.063   3
  -3   5   1 773.056 118.517   2
  -3  -5   1 836.892 99.5354   6
   3  -5  -1 808.149 161.216   3
  -3  -5   1 694.883 147.349   3
   3   5   0 705.228 58.5258   1
  -3   5   0 813.537 112.796   7
   3   5   0 877.028 113.306   7
  -3  -5   0 778.515 96.0968   6
  -3  -5   0 773.460 151.020   3
  -3   5   0 969.594 185.812   3
   3   5   0 792.297 169.591   3
  -3  -5   0 1012.14 115.133   9
   3  -5   0 814.459 153.238   3
   3  -5   0 535.246 53.3267   4
   3  -5   0 860.351 127.850   6
   3  -5   1 243.320 81.5840   3
   3   5   1 333.027 68.4525   7
  -3  -5  -1 411.990 78.8139   9
   3  -5   1 328.844 77.7514   6
  -3  -5  -1 332.509 99.1773   3
  -3  -5  -1 230.368 54.1483   6
  -3   5  -1 316.011 46.8722   1
  -3   5  -1 208.450 91.7791   3
  -3   5  -1 255.031 63.4701   7
   3   5   1 292.676 98.6394   3
  -3   5  -2 29.5413 19.2719   1
  -3   5  -2 17.6894 19.2017   7
  -3  -5  -2 37.5702 29.0607   4
   3   5   2 12.1260 5.41612   7
   3  -5   2 4.67957 22.4727   6
   3   5   2-48.6276 65.0783   3
  -3  -5  -2 67.8893 48.2372   3
  -3  -5  -2 21.0684 21.6508   9
   3  -5   2 16.4007 29.6806   3
  -3   5  -3 931.112 111.776   1
  -3  -5  -3 793.625 110.667   7
  -3   5  -3 873.959 118.500   7
   3   5   3 914.996 116.265   7
  -3  -5  -3 746.099 151.321   3
  -3  -5  -3 781.717 135.139   4
   3  -5   3 998.476 142.564   6
  -3  -5  -3 1020.48 140.980   9
   3  -5   3 883.301 162.711   3
  -3   5  -4 15.0838 30.3828   7
   3  -5   4 56.2308 32.9902   6
  -3  -5  -4 17.3723 14.3660   7
  -3  -5  -4 23.3958 26.7683   3
   3   5   4 44.1928 30.1218   7
   3  -5   4-39.8992 45.4937   3
   3   5   4 51.1248 45.5377   5
  -3  -5  -4 44.2034 37.4862   4
  -3   5  -4 50.3848 31.5438   1
   3  -5   5 565.236 130.668   3
   3   5   5 695.520 142.463   5
  -3  -5  -5 336.178 117.042   4
  -3   5  -5 667.125 113.645   1
  -3  -5  -5 411.799 81.5861   7
  -3   5  -5 751.825 111.998   7
  -3  -5  -5 684.801 79.8019   1
   3  -5   5 819.581 141.964   6
   3   5   5 449.681 82.6524   7
  -3  -5  -5 722.092 152.399   3
   3   5   5 840.843 128.678   9
   3   5   5 632.324 132.736   8
  -3   5  -6 482.402 100.127   1
   3   5   6 492.998 118.759   5
  -3  -5  -6 177.622 55.9432   7
  -3   5  -6 425.079 86.0067   7
   3  -5   6 408.367 114.445   6
  -3  -5  -6 283.049 85.3623   4
   3   5   6 420.381 111.308   8
   3   5   6 452.319 98.3205   9
  -3  -5  -6 372.148 117.759   3
   3  -5   6 481.095 125.173   3
   3   5   6 261.235 65.0565   7
  -3   5  -7 521.762 136.832   2
  -3  -5  -7 73.8662 32.1764   7
  -3   5  -7 426.936 86.4285   7
  -3  -5  -7 408.761 112.331   4
   3   5   7 483.657 110.773   9
  -3  -5  -7 362.565 72.2362   1
  -3  -5  -7 365.357 118.145   3
   3   5   7 516.004 124.895   5
   3  -5   7 328.645 95.0739   3
  -3   5  -7 519.770 111.171   1
   3   5   7 465.257 109.739   8
   3  -5   8 250.576 94.7906   3
  -3   5  -8 324.977 76.4722   7
   3   5   8 352.863 100.439   9
  -3  -5  -8 186.592 87.3344   4
   3   5   8 288.571 101.614   5
  -3  -5  -8 272.564 115.914   3
  -3   5  -8 306.527 92.3868   1
  -3   5  -8 170.900 90.5585   2
   3   5   8 344.709 93.0319   8
  -3  -5  -8 213.916 65.3275   1
  -3  -5  -9 190.708 79.5089   4
   3   5   9 306.283 80.8741   8
  -3   5  -9 254.594 66.5450   7
  -3   5  -9 204.677 81.2088   1
  -3  -5  -9 217.283 107.766   3
  -3  -5  -9 169.195 65.5372   1
   3   5   9 214.504 90.2567   5
  -3   5  -9 305.498 109.882   2
   3   5   9 389.881 107.853   9
   3   5  10 177.629 83.0387   5
  -3   5 -10 163.126 104.640   2
  -3  -5 -10 104.200 57.5084   1
  -3  -5 -10 231.652 108.816   3
  -3  -5 -10 263.785 114.995   4
   3   5  10 169.237 74.3124   9
  -3   5 -10 261.256 95.3714   1
  -3   7   8 67.3264 36.7267   9
  -3  -7   8-56.8257 33.8727   3
  -3   7   8 22.9893 16.3320   7
  -3   7   8-15.5078 35.2318   5
   3  -7  -8 116.418 75.1958   3
   3   7  -8 9.23016 53.4977   2
   3   7  -8 56.2395 33.6054   7
  -3   7   7-10.3338 16.2276   7
   3   7  -7 45.2714 45.3472   7
  -3   7   7-27.0875 33.9913   5
   3  -7  -7 8.53038 51.5826   3
  -3   7   7-6.85227 22.5500   9
  -3  -7   7 9.45130 25.4920   3
  -3   7   6 24.2206 28.8055   7
   3   7  -6 100.070 50.1251   7
  -3  -7   6-0.60983 20.9779   3
   3  -7  -6 18.0994 16.6916   6
  -3   7   6 17.8776 9.68683   9
   3  -7  -6 68.2775 45.5776   3
  -3   7   6 42.2851 43.3362   5
  -3  -7   5 209.990 87.6757   3
  -3   7   5 196.267 65.3612   7
  -3   7   5 223.798 60.6487   9
   3   7  -5 245.792 74.9042   7
  -3  -7   5 214.174 71.3229   6
   3  -7  -5 220.306 75.1744   6
   3  -7  -5 254.109 117.028   3
  -3   7   5 134.588 68.3715   5
  -3  -7   4 275.410 110.779   3
  -3   7   4 217.826 70.1099   7
  -3   7   4 159.450 52.7011   9
  -3  -7   4 136.158 54.6364   6
   3  -7  -4 183.497 67.6051   6
   3  -7  -4 112.775 65.0740   3
   3   7  -4 282.768 79.0360   7
   3   7  -3 10.5090 16.2400   7
  -3   7   3 6.12734 13.3822   7
  -3  -7   3-14.5825 20.0029   6
  -3  -7   3-46.6278 58.5386   3
   3  -7  -3 30.9142 28.1182   3
   3  -7  -3 0.51884 9.71525   6
  -3  -7   2 6.98125 6.80740   4
   3   7  -2-24.8251 37.8869   7
   3  -7  -2 29.4558 14.0993   4
  -3  -7   2 15.7884 22.1893   6
   3  -7  -2 65.3411 48.2676   6
  -3   7   2-11.4284 20.9315   7
   3  -7  -2 42.5917 63.1949   3
  -3  -7   2-7.37465 52.2224   3
   3  -7  -1 132.869 86.5337   3
  -3  -7   1 33.4367 15.0856   4
   3   7  -1 73.4228 41.6241   7
  -3   7   1 88.6738 45.8361   7
   3  -7  -1 122.376 61.3153   6
  -3  -7   1 106.411 66.1513   3
  -3  -7   1 91.3098 35.8255   6
  -3   7   0-22.3287 19.8455   7
   3   7   0 23.4311 24.4716   7
   3  -7   0 38.1928 30.3028   6
   3  -7   0 46.5419 37.6744   3
  -3  -7   0 13.8534 45.0218   3
  -3  -7   0 29.6345 18.9878   6
  -3  -7  -1 18.0785 16.8685   4
   3  -7   1 11.6248 18.1406   3
   3   7   1 8.87638 10.5942   7
   3  -7   1-8.08095 17.4783   6
  -3   7  -1 23.0963 34.5952   7
  -3  -7  -1-36.4928 56.7876   3
  -3  -7  -1 9.93643 7.70427   6
  -3  -7  -2 33.0056 33.1687   4
  -3   7  -2-25.5808 21.5926   7
   3   7   2-23.8903 19.3888   7
   3  -7   2 12.0379 31.9544   6
  -3  -7  -2 9.28291 6.79076   6
  -3  -7  -2 30.7620 55.4577   3
   3  -7   2 56.8684 54.2271   3
   3  -7   3 125.810 77.3708   3
   3   7   3 93.9108 37.3408   7
   3  -7   3 128.402 53.1295   6
  -3  -7  -3 80.3446 31.9984   6
  -3  -7  -3 40.2102 41.7981   3
  -3   7  -3 98.1508 47.0535   7
  -3  -7  -3 48.6675 36.8478   4
   3  -7   4 5.78548 36.4357   3
  -3   7  -4 9.08631 7.85732   7
   3   7   4 30.9602 23.7396   7
   3  -7   4 88.3279 51.1206   6
  -3  -7  -4 4.61273 9.10270   6
  -3  -7  -4-9.75512 13.2810   3
   3   7   4-110.789 64.2239   5
  -3  -7  -4-6.01595 18.7952   4
  -3  -7  -5 24.8497 78.6950   3
  -3  -7  -5-3.18913 16.4873   4
  -3   7  -5 60.8294 30.6091   7
   3   7   5 8.23954 24.0404   7
   3  -7   5 262.263 90.7449   6
   3   7   5 75.1104 50.3093   5
   3  -7   5 85.8841 55.6544   3
   3  -7   6 103.724 66.3367   3
  -3  -7  -6 10.9288 28.3467   4
  -3   7  -6 90.9496 37.2007   7
   3  -7   6 92.0792 60.4322   6
   3   7   6 237.696 98.5473   8
  -3  -7  -6 150.673 87.6695   3
   3   7   6 13.3556 21.9510   7
   3   7   6 190.907 86.0123   5
   4   0 -14 337.508 110.833   2
  -4   0  14 228.234 83.4286   9
   4   0 -13 14.6470 16.4584   2
  -4   0  13-42.0835 52.5977   9
   4   0 -12 61.2168 42.0561   2
  -4   0  12 23.0459 14.9649   9
   4   0 -11 1211.51 176.894   2
  -4   0  11 1150.53 173.016   9
  -4   0  10 6.27493 5.60481   7
  -4   0  10 0.43552 2.77397   7
   4   0 -10 22.9636 31.4217   2
   4   0 -10-2.05883 8.42632   5
  -4   0  10 17.7534 29.2229   9
  -4   0   9 1057.44 147.811   9
   4   0  -9 577.642 121.336   5
   4   0  -9 922.747 134.930   2
  -4   0   9 843.173 62.1051   7
  -4   0   8 1140.81 154.960   2
  -4   0   8 1178.05 80.7347   7
   4   0  -8 1387.26 158.155   2
  -4   0   8 1091.63 85.9317   8
  -4   0   8 1362.01 159.804   9
   4   0  -8 1223.68 83.7542   8
  -4   0   7 6297.71 400.587   2
   4   0  -7 6545.38 374.127   5
  -4   0   7 6782.56 294.974   8
   4   0  -7 7106.95 285.594   8
   4   0  -6 2600.67 217.043   4
  -4   0   6 3067.61 168.954   8
   4   0  -6 3283.16 220.003   5
   4   0  -6 2948.44 159.591   8
  -4   0   6 3216.02 240.408   2
  -4   0   5 11908.5 548.223   2
   4   0  -5 13179.4 560.709   4
   4   0  -5 13281.8 473.935   8
  -4   0   5 12403.3 472.113   8
   4   0  -4 25409.8 934.232   4
  -4   0   4 25398.4 922.853   2
  -4   0   4 22583.5 862.075   8
   4   0  -4 25146.3 865.791   8
   4   0  -3 1983.49 128.165   8
   4   0  -3 2030.03 153.701   4
  -4   0   3 2122.67 143.026   2
  -4   0   3 1853.46 127.137   8
  -4   0   2 52860.6 1795.21   2
  -4   0   2 59871.6 1823.83   8
   4   0  -2 58289.9 1849.60   4
  -4   0   1 1466.17 115.621   8
   4   0  -1 1742.10 88.3367   2
   4   0  -1 1792.92 132.281   4
   4   0  -1 1752.38 96.7976   6
   4   0  -1 1713.15 110.598   5
  -4   0   1 1779.16 96.8922   2
   4   0   0 332.321 54.5731   4
   4   0   0 370.782 41.7639   6
   4   0   0 340.307 48.1636   5
   4   0   0 344.859 48.8997   1
  -4   0   0 577.805 64.3097   8
  -4   0   0 383.159 54.3127   5
  -4   0   0 309.014 42.0827   6
  -4   0  -1 5546.89 276.322   8
   4   0   1 5801.00 285.281   1
   4   0   1 6556.83 273.287   6
  -4   0  -1 6100.57 267.043   6
   4   0   1 5834.36 291.111   5
  -4   0  -1 5853.08 291.941   5
   4   0   1 5543.19 298.924   4
   4   0   2 154336. 4996.00   1
   4   0   2 145228. 4947.43   8
  -4   0  -2 158147. 4967.86   8
   4   0   2 156549. 5017.34   4
  -4   0  -2 168202. 4889.41   2
  -4   0  -2 148714. 4884.46   3
   4   0   2 154699. 5014.60   5
  -4   0  -2 158338. 5015.87   5
  -4   0  -2 164521. 4974.61   6
   4   0   2 155416. 4900.86   2
  -4   0  -2 154339. 5020.51   4
  -4   0  -3 22411.9 808.470   6
   4   0   3 20146.8 752.768   8
  -4   0  -3 20351.7 720.209   2
  -4   0  -3 20061.1 771.698   8
  -4   0  -3 20874.9 732.757   3
   4   0   3 20695.5 840.674   5
  -4   0  -3 21124.9 837.777   4
  -4   0  -3 22007.1 802.035   9
   4   0   3 20562.8 744.135   2
  -4   0  -4 81.5215 26.0784   3
  -4   0  -4 53.9210 19.7808   8
   4   0   4 46.7320 19.0110   8
   4   0   4 48.4669 21.7777   2
  -4   0  -4 62.8548 36.0762   4
  -4   0  -4 35.3986 16.7518   2
   4   0   4 17.1209 19.4561   5
  -4   0  -4 21.2819 25.8052   9
  -4   0  -5 282.818 54.2254   3
   4   0   5 237.389 41.5445   8
  -4   0  -5 169.000 52.1963   6
   4   0   5 247.973 51.5664   2
  -4   0  -5 269.459 69.7957   4
   4   0   5 232.014 68.6911   5
  -4   0  -5 255.116 46.5683   2
  -4   0  -5 245.923 57.5034   9
  -4   0  -5 267.023 47.3057   8
  -4   0  -6 55.7946 22.2752   3
  -4   0  -6 1.92200 21.7000   9
  -4   0  -6 23.1655 10.2800   7
   4   0   6 51.7754 32.4799   5
  -4   0  -6 43.1306 29.4313   4
   4   0   6 41.3200 19.6039   8
  -4   0  -6 31.1520 27.0815   5
   4   0   6 16.6125 16.1921   2
   4   0   6 23.2734 15.4908   9
  -4   0  -6 16.4545 15.3231   8
  -4   0  -6 42.4848 28.2171   1
  -4   0  -6 56.2332 25.7119   2
  -4   0  -6-6.56459 14.1806   6
  -4   0  -7 12065.3 569.019   4
  -4   0  -7 11147.5 321.327   7
   4   0   7 10566.6 338.147   8
  -4   0  -7 11005.6 463.946   3
   4   0   7 12284.4 612.737   5
   4   0   7 13176.1 520.727   9
   4   0   7 11765.6 491.586   2
  -4   0  -7 12287.5 556.246   1
  -4   0  -7 12093.1 444.234   2
  -4   0  -7 8702.55 356.938   8
   4   0   8 3365.00 270.353   2
  -4   0  -8 1962.33 131.378   7
  -4   0  -8 2871.48 136.094   7
  -4   0  -8 3408.94 309.771   4
  -4   0  -8 3660.92 245.922   2
  -4   0  -8 3088.50 249.609   3
   4   0   8 3138.93 319.171   5
  -4   0  -8 3401.62 301.783   1
   4   0   8 3580.79 277.179   9
   4   0   8 3072.75 156.750   8
  -4   0  -9 640.291 138.509   1
  -4   0  -9 674.468 113.077   2
  -4   0  -9 602.935 131.976   4
  -4   0  -9 567.331 110.438   3
   4   0   9 631.477 119.564   9
   4   0   9 572.290 147.228   5
   4   0   9 552.487 114.282   2
  -4   0 -10 806.663 155.706   1
   4   0  10 647.671 157.435   5
  -4   0 -10 540.039 132.248   4
   4   0  10 704.610 128.916   9
  -4   0 -10 604.884 109.301   2
  -4   0 -11 180.521 79.2273   4
   4   0  11 365.174 100.062   9
   4   0  11 182.107 92.0634   5
  -4   0 -11 316.771 97.9712   1
  -4   0 -11 247.980 76.0092   2
  -4   0 -12 198.465 99.0930   4
  -4   0 -12 257.857 85.1954   2
   4   0  12 152.432 70.5898   9
   4   0  12 237.294 103.923   5
  -4   0 -12 226.979 96.2551   1
   4   2 -14 201.790 98.8549   2
   4  -2 -14 343.298 125.088   2
  -4  -2  14 236.312 86.1016   9
  -4   2  14 288.298 96.2763   9
  -4   2  13 10.0047 36.7374   9
   4  -2 -13-26.7510 44.8257   2
   4   2 -13-54.4534 55.0884   2
  -4  -2  13-1.97234 17.7553   9
   4  -2 -12-11.8674 36.1005   2
   4   2 -12 35.4125 23.8671   2
  -4  -2  12 55.1230 34.7837   9
  -4   2  12 4.18429 32.2362   9
  -4  -2  11 646.842 68.5777   7
   4  -2 -11 1139.33 177.435   2
  -4  -2  11 925.016 148.460   9
  -4   2  11 184.831 31.4291   8
  -4   2  11 679.506 130.809   5
  -4   2  11 900.344 160.113   9
   4   2 -11 831.732 160.867   2
   4  -2 -11 35.6840 43.5760   5
   4   2 -10 15.3030 10.7032   8
  -4   2  10-6.00090 9.74571   8
   4   2 -10-5.46705 26.8006   2
   4  -2 -10 18.5291 35.8895   2
  -4  -2  10-16.0061 9.52294   7
  -4   2  10 28.2229 22.0123   5
  -4  -2  10-14.8922 17.6778   9
   4  -2 -10-2.44696 9.57746   5
  -4   2  10 1.00948 15.3286   9
  -4   2  10 2.07807 3.67818   7
  -4   2   9 423.912 49.0466   7
   4   2  -9 255.502 72.6737   4
   4  -2  -9 406.631 95.8737   2
   4   2  -9 506.094 119.054   2
  -4  -2   9 442.381 94.1001   9
  -4   2   9 332.126 78.2535   5
  -4   2   9 426.569 97.1963   9
  -4  -2   9 358.609 54.8811   7
   4   2  -9 351.905 55.5851   8
  -4   2   9 358.764 51.1293   8
   4   2  -8 1421.58 124.279   8
  -4   2   8 1349.01 103.822   7
  -4  -2   8 1345.54 112.323   7
   4   2  -8 1709.64 211.440   5
   4   2  -8 1338.59 156.296   4
   4  -2  -8 1777.24 188.394   2
   4   2  -8 1499.65 197.890   2
   4   2  -8 1211.62 179.323   3
  -4   2   8 1325.32 147.092   5
   4  -2  -8 763.930 113.512   5
  -4  -2   8 1250.46 158.225   9
  -4   2   8 1226.33 156.891   2
  -4   2   8 1512.28 176.198   9
  -4   2   8 1322.03 106.255   8
  -4   2   7 3428.91 261.008   9
  -4  -2   7 3335.43 191.291   7
   4   2  -7 3145.48 243.740   4
   4   2  -7 3306.35 213.768   8
   4   2  -7 3149.74 287.769   3
  -4   2   7 3357.86 223.797   5
   4  -2  -7 2460.70 206.855   5
  -4   2   7 3355.75 182.914   7
  -4   2   7 3049.90 181.371   8
  -4   2   7 2846.74 234.665   2
  -4  -2   6 532.161 66.2111   7
  -4   2   6 564.112 68.0161   8
   4   2  -6 478.141 82.5116   4
   4   2  -6 136.977 43.2620   6
  -4   2   6 499.090 82.0947   2
   4   2  -6 580.910 84.3542   8
  -4   2   6 531.086 64.3591   7
   4  -2  -6 511.093 69.3522   5
  -4   2   6 552.313 72.5671   5
  -4   2   6 599.472 95.9366   9
   4   2  -6 469.253 101.723   3
  -4  -2   5 5418.82 245.341   7
  -4   2   5 5493.04 295.488   9
   4   2  -5 5077.78 340.696   3
  -4   2   5 5942.80 235.665   5
   4   2  -5 5439.33 285.105   8
  -4   2   5 5311.83 280.474   2
  -4   2   5 5624.93 244.552   7
  -4   2   5 4704.15 235.929   8
   4   2  -5 5604.17 295.728   4
  -4  -2   4 14866.8 598.607   4
  -4  -2   4 14814.1 559.145   7
  -4   2   4 15030.8 587.491   2
   4   2  -4 14170.8 665.927   3
  -4   2   4 14437.0 505.858   5
   4   2  -4 11073.7 517.834   6
  -4   2   4 14267.9 556.005   7
  -4   2   4 14847.5 602.613   9
   4   2  -4 17230.6 635.313   8
   4  -2  -4 14829.4 621.983   4
  -4   2   4 13411.0 557.673   8
   4   2  -4 14979.6 596.669   4
   4  -2  -3 2345.28 170.541   4
  -4  -2   3 2409.83 168.313   4
   4   2  -3 2069.67 191.741   3
  -4  -2   3 2495.09 197.224   3
   4   2  -3 2555.84 188.505   8
  -4  -2   3 2255.45 146.312   7
   4   2  -3 2452.66 174.975   4
  -4   2   3 1623.82 100.207   5
   4   2  -3 2293.80 117.025   6
  -4   2   3 2190.31 150.609   8
  -4   2   3 2310.37 155.575   2
   4  -2  -2 21916.0 797.288   4
   4  -2  -2 20834.6 797.091   6
   4   2  -2 19905.3 695.639   6
   4   2  -2 20557.9 852.194   3
   4   2  -2 20574.8 802.060   4
  -4  -2   2 22295.4 848.059   3
  -4   2   2 22119.7 791.838   8
  -4   2   2 21978.5 776.394   2
   4  -2  -2 21682.5 762.346   2
  -4  -2   2 20726.8 770.388   7
  -4  -2   2 21593.9 803.257   4
  -4   2   1 8351.34 353.703   4
   4  -2  -1 7574.49 397.520   3
   4  -2  -1 7929.08 328.036   1
   4   2  -1 7500.79 371.189   4
   4   2  -1 8600.07 411.481   3
   4  -2  -1 7708.35 365.794   6
  -4  -2   1 7726.06 389.742   3
  -4   2   1 7103.10 322.928   5
  -4   2   1 7719.11 324.956   2
  -4  -2   1 8243.62 350.292   7
  -4   2   1 7754.14 356.202   8
   4  -2  -1 7617.80 349.805   4
  -4   2   0 1563.83 116.541   4
   4   2   0 1445.72 136.574   4
  -4  -2   0 1594.95 121.110   7
   4   2   0 1503.49 144.341   3
  -4   2   0 1551.38 150.336   3
   4  -2   0 1352.71 134.741   3
   4  -2   0 1566.16 132.851   6
  -4  -2   0 1381.01 133.578   3
   4  -2   0 1469.90 112.754   4
  -4   2   0 1541.77 112.886   1
  -4   2   0 1538.47 123.160   5
   4   2   0 1531.43 111.686   1
  -4   2   0 1665.17 129.120   8
   4  -2   0 1430.32 110.379   1
  -4   2  -1 15980.9 599.604   7
   4   2   1 14964.2 589.439   1
   4  -2   1 15552.5 628.456   6
  -4  -2  -1 14142.0 622.042   3
  -4  -2  -1 15226.5 584.914   7
  -4  -2  -1 16129.9 629.298   9
  -4   2  -1 15764.2 602.340   1
   4   2   1 15568.3 649.696   3
  -4   2  -1 16417.5 635.577   5
  -4  -2  -1 14867.8 573.727   1
  -4   2  -1 14880.9 643.918   3
   4   2   1 13891.4 641.078   4
   4  -2   1 14730.8 576.764   4
   4  -2   1 14671.6 598.807   1
   4  -2   1 15529.4 634.994   3
  -4   2  -1 15213.9 607.425   8
  -4   2  -1 15282.3 585.335   4
  -4   2  -2 62342.2 1910.61   1
  -4   2  -2 59537.9 1868.89   7
  -4   2  -2 66344.1 1972.47   5
   4   2   2 52661.9 1906.57   8
  -4   2  -2 64759.5 1875.43   4
  -4  -2  -2 60553.2 1876.44   1
  -4  -2  -2 61770.7 1931.27   3
   4  -2   2 66748.2 1946.15   6
  -4  -2  -2 62828.9 1861.67   7
  -4   2  -2 62781.9 1953.62   3
   4   2   2 64292.2 1857.79   2
   4   2   2 63719.9 1899.04   1
   4   2   2 65518.5 1993.64   5
   4  -2   2 62731.5 1867.36   4
  -4  -2  -2 67929.6 1951.16   9
  -4   2  -2 63146.9 1891.31   8
   4  -2   2 62873.8 1931.21   3
   4  -2   3 20606.3 674.601   6
   4   2   3 14066.0 584.366   8
  -4   2  -3 17197.2 576.851   8
  -4   2  -3 16783.9 556.071   7
  -4  -2  -3 14006.4 557.043   1
  -4  -2  -3 16283.6 626.657   3
  -4  -2  -3 17821.0 548.711   7
  -4   2  -3 18353.1 632.082   1
  -4   2  -3 16901.8 634.627   3
   4   2   3 20356.1 603.544   2
   4  -2   3 17403.1 619.062   3
  -4   2  -3 17343.9 668.581   5
   4   2   3 18146.1 684.848   5
  -4  -2  -3 19616.1 657.158   9
  -4   2  -3 16541.1 575.573   4
   4  -2   4 5.13827 16.7934   3
  -4   2  -4 23.9134 18.1874   8
  -4   2  -4-8.02577 8.55238   4
  -4   2  -4 33.7909 27.6402   1
   4   2   4-0.94475 8.14408   2
  -4   2  -4-0.71889 4.43868   7
  -4  -2  -4 23.5063 14.7634   7
  -4   2  -4 2.80159 5.68933   9
  -4  -2  -4 2.99973 12.9612   3
  -4  -2  -4 5.26411 7.64080   2
  -4   2  -4 22.1480 29.2277   5
  -4   2  -4 9.22290 17.6302   2
  -4   2  -4-7.99103 19.0992   3
   4   2   4-1.70936 19.1498   5
  -4  -2  -4-77.7139 34.4949   9
   4   2   4 16.0478 13.3569   8
   4   2   5 78.1763 30.8874   8
  -4   2  -5 100.106 32.1866   8
   4   2   5 98.2039 48.2217   5
  -4   2  -5 117.039 38.9687   4
  -4   2  -5 110.893 30.5019   7
  -4   2  -5 81.4093 41.8582   1
  -4  -2  -5 92.5074 24.8487   7
  -4  -2  -5 103.210 40.3231   1
  -4  -2  -5 101.306 49.4022   4
  -4   2  -5 144.546 51.9228   6
   4  -2   5 115.056 35.3826   9
  -4  -2  -5 115.761 38.3013   2
   4   2   5 112.087 37.3547   9
  -4   2  -5 101.587 47.6399   5
  -4   2  -5 6.97060 17.2423   9
  -4  -2  -5 83.5709 30.7790   9
  -4   2  -5 99.0361 39.2706   2
  -4   2  -5 100.311 37.9435   3
   4   2   5 58.6063 24.2837   2
  -4   2  -6 141.609 36.2700   8
  -4  -2  -6 174.145 68.3503   4
   4   2   6 151.918 44.1732   2
  -4   2  -6 100.108 29.0309   9
  -4   2  -6 133.777 48.2396   4
  -4   2  -6 155.783 59.2759   1
   4   2   6 226.018 63.7551   9
   4   2   6 200.664 67.3305   5
  -4  -2  -6 178.509 54.4164   1
  -4   2  -6 169.855 39.0446   7
  -4  -2  -6 172.719 33.0764   7
  -4   2  -6 218.824 59.2025   2
  -4  -2  -6 179.575 47.4884   2
  -4   2  -6 225.890 66.7660   3
   4   2   6 135.099 38.7362   8
  -4  -2  -7 5302.00 252.451   7
  -4   2  -7 7155.28 300.601   7
   4   2   7 6811.02 368.060   2
  -4   2  -7 6442.28 414.794   3
  -4  -2  -7 7581.17 365.676   2
   4   2   7 7437.59 425.661   9
   4   2   7 7353.24 468.645   5
   4  -2   7 6646.94 350.158   9
  -4   2  -7 7001.15 325.788   8
  -4   2  -7 6996.41 440.183   1
  -4   2  -7 8242.96 416.053   2
  -4  -2  -7 7322.50 475.567   4
  -4   2  -7 7469.54 412.967   4
  -4  -2  -7 7117.60 409.000   1
   4   2   7 4702.79 289.579   8
  -4   2  -8 2679.71 162.654   7
  -4  -2  -8 1381.78 110.648   7
   4   2   8 2323.15 159.734   8
   4   2   8 2854.01 242.299   2
  -4   2  -8 2838.41 238.945   2
  -4   2  -8 2478.04 241.651   4
  -4   2  -8 2404.39 171.612   8
  -4   2  -8 2386.09 252.065   3
  -4  -2  -8 2895.04 305.694   4
  -4  -2  -8 2724.71 220.058   2
  -4   2  -8 930.492 143.412   9
   4   2   8 2574.26 287.457   5
   4   2   8 3328.56 283.145   9
   4  -2   8 2793.09 221.734   9
  -4   2  -8 2738.86 272.490   1
  -4  -2  -8 2534.41 244.943   1
  -4  -2  -9 560.227 139.241   4
  -4   2  -9 620.926 71.4065   7
  -4  -2  -9 625.657 121.918   1
   4   2   9 749.271 142.117   9
  -4  -2  -9 697.951 111.844   2
  -4   2  -9 749.461 146.610   1
   4   2   9 602.082 145.862   5
  -4   2  -9 661.156 123.254   2
   4  -2   9 700.753 114.304   9
  -4   2  -9 613.657 128.942   3
   4   2   9 494.815 64.3175   8
  -4   2  -9 543.513 115.491   4
  -4  -2 -10 276.508 89.4036   1
  -4  -2 -10 188.680 82.8232   4
  -4   2 -10 256.714 83.7723   4
   4   2  10 298.899 96.0212   9
  -4   2 -10 262.207 77.6819   2
   4   2  10 305.377 107.580   5
  -4   2 -10 271.635 98.9433   1
  -4  -2 -10 232.044 73.7250   2
   4  -2  10 285.877 70.3586   9
   4   2  11 539.145 129.333   9
  -4   2 -11 354.513 108.727   4
  -4  -2 -11 268.893 110.106   4
  -4   2 -11 398.693 115.478   2
  -4  -2 -11 326.440 102.506   1
   4  -2  11 305.049 88.4235   9
  -4  -2 -11 316.562 87.9292   2
  -4   2 -11 419.438 124.893   1
   4   2  11 259.135 102.467   5
  -4   2 -12 149.655 80.3677   1
  -4  -2 -12 52.4170 42.8266   1
   4   2  12 108.282 68.2084   9
   4   2  12 26.3669 26.5849   5
   4  -2  12 83.6937 51.3946   9
   4   4 -13 40.5685 40.6558   2
   4  -4 -13 25.8569 26.0811   2
  -4   4  13 41.5801 50.3942   5
  -4  -4  13 32.8687 58.0792   9
  -4   4  13 35.9323 24.6087   9
   4   4 -12 78.1035 63.5116   2
   4  -4 -12 99.3540 63.5025   2
  -4   4  12 32.0773 31.4129   9
  -4   4  12 24.3206 47.0687   5
  -4  -4  12 128.359 55.9167   9
   4   4 -11 223.838 58.0867   8
   4  -4 -11 224.444 76.8188   2
  -4  -4  11 209.290 66.5488   9
  -4   4  11 144.374 70.9117   5
  -4   4  11 248.419 92.1815   9
   4   4 -11 242.034 107.073   2
  -4   4  10 82.9806 35.4834   8
   4   4 -10 24.6253 12.1250   4
  -4   4  10 129.479 67.8797   9
   4  -4 -10 75.1250 41.0114   2
   4   4 -10 53.0563 36.2317   8
  -4   4  10 60.8852 41.3445   5
   4   4 -10 62.0758 46.1434   2
  -4  -4  10 50.5841 26.7553   7
  -4  -4  10 68.4968 43.6570   9
  -4   4   9 65.7056 27.5043   8
   4   4  -9 77.7647 39.7878   7
  -4   4   9 82.4454 48.2256   5
   4   4  -9 64.6327 29.5441   4
  -4   4   9 108.949 34.6716   7
   4  -4  -9 79.7643 47.7456   2
  -4   4   9 104.629 56.1754   9
   4   4  -9 39.1954 39.2662   2
  -4  -4   9 36.5101 28.7831   9
  -4  -4   9 78.7691 30.7450   7
   4   4  -9 86.2420 46.1336   8
  -4   4   8 761.055 94.9901   7
   4   4  -8 699.225 110.234   7
   4   4  -8 717.888 107.022   4
   4   4  -8 215.680 72.8401   6
   4  -4  -8 762.183 125.334   2
  -4   4   8 780.674 114.984   5
   4   4  -8 694.172 158.091   2
  -4   4   8 1020.09 151.741   9
  -4  -4   8 727.126 101.497   7
   4   4  -8 799.191 129.120   8
  -4   4   8 835.257 107.411   8
  -4  -4   7 691.404 146.352   3
  -4   4   7 705.880 92.3587   7
  -4  -4   7 717.033 99.8067   7
   4   4  -7 718.837 162.463   2
   4   4  -7 645.298 102.320   7
   4   4  -7 580.519 94.3119   6
  -4   4   7 698.036 98.4308   5
  -4   4   7 581.061 89.7887   8
   4  -4  -7 619.870 109.860   2
  -4   4   7 735.398 118.364   9
   4   4  -7 667.992 97.1224   4
   4   4  -7 682.265 123.561   8
  -4  -4   6 88.1925 47.3237   3
   4   4  -6 26.5933 22.6217   8
  -4   4   6 111.490 37.8399   8
   4   4  -6 90.5443 32.6323   4
  -4   4   6 101.948 36.3687   7
   4   4  -6 97.8316 40.8234   7
   4   4  -6 65.9953 32.2177   6
   4  -4  -6 20.3527 19.1978   3
   4  -4  -6 81.7438 35.8700   2
  -4  -4   6 113.709 40.2787   7
   4   4  -6 135.878 65.6269   2
  -4   4   6 169.525 47.6244   5
  -4   4   6 112.522 41.9028   9
  -4   4   5 715.924 94.7792   7
   4  -4  -5 640.575 91.4818   7
  -4  -4   5 647.446 93.7488   7
  -4   4   5 668.156 112.768   2
   4   4  -5 564.855 83.5072   6
   4  -4  -5 613.258 143.908   3
  -4   4   5 715.093 90.3219   5
  -4   4   5 705.976 102.974   9
   4   4  -5 722.547 149.927   3
   4   4  -5 650.151 97.5346   7
   4   4  -5 766.733 94.4952   4
  -4   4   5 713.051 101.076   8
  -4  -4   5 699.231 138.412   3
   4  -4  -4 4328.45 264.361   7
   4   4  -4 4267.12 269.501   7
  -4  -4   4 3873.42 257.801   7
  -4  -4   4 3801.58 235.000   4
   4  -4  -4 4349.61 384.699   3
   4   4  -4 4104.61 368.001   3
   4   4  -4 3581.63 230.163   6
  -4  -4   4 4137.96 344.681   3
  -4   4   4 4323.34 260.383   9
  -4   4   4 4403.49 298.423   2
   4   4  -4 3638.15 243.443   4
  -4   4   4 4496.16 265.423   7
  -4   4   4 4156.44 271.619   8
   4  -4  -3 1115.09 122.311   4
  -4   4   3 1137.33 122.795   7
  -4  -4   3 1073.30 121.497   7
   4   4  -3 1072.97 115.923   4
   4   4  -3 1182.28 130.035   7
   4  -4  -3 1078.78 175.625   3
  -4  -4   3 1179.78 108.173   6
   4  -4  -3 1097.95 81.8953   1
   4   4  -3 1011.99 102.834   6
  -4  -4   3 1277.71 178.279   3
  -4   4   3 1155.82 130.533   2
   4  -4  -3 1161.97 127.501   7
  -4   4   3 1137.48 132.021   8
  -4   4   3 1204.96 112.474   9
   4   4  -3 1030.62 172.202   3
   4  -4  -3 1040.28 132.931   6
  -4  -4   3 1150.63 117.195   4
   4  -4  -2 4685.94 269.769   4
   4  -4  -2 5128.21 297.966   7
   4   4  -2 4717.49 388.604   3
  -4  -4   2 5011.21 295.583   7
   4  -4  -2 4359.13 365.233   3
  -4  -4   2 5016.16 245.559   6
   4  -4  -2 4379.84 304.594   6
  -4   4   2 5075.71 244.423   9
  -4  -4   2 5139.85 377.159   3
   4   4  -2 5207.30 291.920   4
  -4   4   2 4715.48 289.465   2
   4  -4  -2 4524.59 216.639   1
  -4  -4   2 4559.51 270.495   4
  -4   4   2 5158.56 307.123   8
  -4  -4   1 2770.58 203.393   7
   4   4  -1 2878.24 214.085   4
   4  -4  -1 2521.17 150.605   1
  -4  -4   1 2560.98 192.821   4
  -4   4   1 2632.59 291.768   3
   4   4  -1 2902.52 290.543   3
   4  -4  -1 2442.45 255.124   3
  -4  -4   1 2618.44 159.706   6
   4  -4  -1 2561.78 219.399   6
  -4  -4   1 2939.39 272.514   3
   4   4  -1 2748.36 159.193   1
   4  -4  -1 2731.92 172.014   4
  -4   4   1 2658.22 200.513   2
  -4   4   1 2670.29 140.601   9
  -4  -4   1 2487.76 196.319   9
   4  -4  -1 2816.24 208.366   7
  -4   4   1 2581.95 209.742   8
   4  -4   0 72.7700 23.9236   4
   4  -4   0 64.0680 28.4752   7
   4  -4   0 163.748 55.1211   6
  -4  -4   0 125.274 33.1253   6
  -4   4   0 128.663 63.2696   3
   4   4   0 78.4776 48.7639   3
   4  -4   0 104.154 51.1666   3
  -4  -4   0 186.857 68.4823   3
  -4   4   0 29.9744 10.4964   9
  -4  -4   0 32.6165 21.7779   7
  -4  -4   0 74.4921 36.5255   9
   4   4   0 99.5532 25.7288   1
  -4   4   0 51.5462 35.0941   8
  -4   4  -1 4343.18 377.470   3
   4  -4   1 5214.84 307.789   7
  -4  -4  -1 5462.20 301.460   7
  -4   4  -1 4600.27 301.181   8
   4  -4   1 4927.19 324.842   6
  -4  -4  -1 5111.99 368.746   3
   4   4   1 4978.98 295.520   7
   4  -4   1 4109.36 341.131   3
  -4   4  -1 5133.80 342.489   6
  -4   4  -1 4702.58 290.400   7
  -4   4  -1 5113.47 260.786   1
   4   4   1 5056.59 250.286   1
   4   4   1 5077.37 398.397   3
   4  -4   1 4395.45 202.659   4
  -4  -4  -1 5868.87 327.547   9
  -4   4  -2 12671.6 574.107   7
   4  -4   2 13060.6 590.526   7
  -4  -4  -2 12945.1 567.870   7
  -4   4  -2 13382.8 554.746   1
   4   4   2 12177.2 562.364   7
   4   4   2 14297.7 675.220   8
  -4   4  -2 12215.2 706.442   3
   4  -4   2 13545.5 632.159   6
  -4   4  -2 13956.1 657.321   6
   4  -4   2 11578.6 654.952   3
  -4   4  -2 13627.4 675.351   5
   4   4   2 11261.8 563.555   2
  -4  -4  -2 12328.7 677.710   3
  -4  -4  -2 15262.5 640.459   9
  -4  -4  -2 9782.01 592.175   4
  -4   4  -2 13312.5 594.356   8
  -4   4  -3 4792.16 295.688   7
  -4  -4  -3 4760.75 286.683   7
   4  -4   3 5578.80 318.165   7
   4   4   3 4599.97 295.624   7
  -4  -4  -3 4633.80 352.816   4
   4   4   3 5704.50 377.218   8
  -4   4  -3 5274.64 408.762   3
   4  -4   3 5509.08 353.915   6
  -4  -4  -3 4764.81 373.737   3
   4  -4   3 5052.09 371.830   3
   4   4   3 4695.25 301.805   2
  -4   4  -3 5876.32 393.872   5
  -4   4  -3 5543.65 312.267   1
   4   4   3 5673.36 402.170   5
  -4  -4  -3 6550.35 378.045   9
  -4  -4  -3 4624.72 246.998   1
  -4   4  -3 3972.47 198.211   4
  -4   4  -3 5411.24 322.806   8
  -4  -4  -4 335.669 87.0420   4
   4  -4   4 158.425 47.9846   7
  -4   4  -4 223.968 36.2459   4
  -4  -4  -4 118.672 36.5083   7
  -4   4  -4 272.199 67.5994   1
   4   4   4 147.181 41.6841   7
   4  -4   4 231.698 83.6727   3
   4  -4   4 332.893 89.4522   6
  -4   4  -4 142.950 47.7253   8
   4   4   4 181.974 56.2496   2
  -4  -4  -4 227.122 77.6991   3
  -4   4  -4 96.8364 52.4655   5
   4   4   4 286.258 87.3139   5
  -4   4  -4 203.342 55.4843   7
  -4   4  -4 162.591 71.4298   3
   4   4   4 157.932 63.1104   8
  -4   4  -5 24.4720 24.0023   7
  -4   4  -5 44.9872 23.4909   8
  -4  -4  -5 36.0759 35.6471   4
  -4   4  -5 17.9711 12.7861   4
  -4   4  -5-10.2197 30.4503   1
   4  -4   5 11.4216 31.2380   3
  -4  -4  -5-0.33182 10.4546   7
   4   4   5 11.3205 10.6694   2
   4  -4   5 31.7501 24.7428   6
  -4  -4  -5-17.6836 32.0206   3
  -4   4  -5 70.9512 44.3015   3
   4   4   5 4.59380 21.1620   5
   4   4   5-0.25979 21.5377   9
   4   4   5 4.32973 13.8201   8
   4  -4   6 263.882 78.7937   3
   4   4   6 266.626 74.8986   8
  -4  -4  -6 347.169 96.2827   4
   4   4   6 319.892 98.0670   5
  -4   4  -6 220.440 68.9654   1
  -4   4  -6 281.155 63.4797   7
  -4  -4  -6 88.2774 30.5963   7
  -4   4  -6 233.135 63.5601   8
  -4  -4  -6 234.390 59.6051   1
  -4  -4  -6 310.677 102.833   3
  -4   4  -6 253.084 84.0944   3
   4   4   6 215.139 63.7127   9
  -4   4  -6 209.257 79.8189   2
  -4   4  -6 296.624 53.7972   4
  -4   4  -7 2830.82 205.409   7
  -4  -4  -7 2654.67 316.019   3
  -4   4  -7 2933.29 284.572   2
  -4  -4  -7 2421.72 208.338   1
  -4  -4  -7 886.525 120.862   7
   4   4   7 3085.60 278.603   9
   4  -4   7 2317.52 258.445   3
  -4   4  -7 2631.08 193.671   4
   4   4   7 2446.66 291.699   5
  -4   4  -7 1442.54 166.590   8
  -4   4  -7 2646.44 261.760   1
   4   4   7 2784.11 237.691   8
  -4  -4  -7 2601.89 291.627   4
  -4   4  -8 158.914 56.3991   8
   4   4   8 1028.18 188.748   5
  -4   4  -8 802.373 108.718   7
  -4   4  -8 768.246 146.474   1
  -4  -4  -8 875.431 130.123   1
  -4  -4  -8 909.590 183.812   3
  -4   4  -8 1067.38 175.974   2
  -4   4  -8 820.128 114.271   4
  -4  -4  -8 763.325 167.800   4
   4   4   8 1096.27 171.168   9
   4   4   8 886.002 133.053   8
   4   4   9 174.383 48.8522   8
  -4  -4  -9 149.827 79.0060   4
  -4   4  -9 161.885 46.7358   7
  -4  -4  -9 149.855 56.4631   1
   4   4   9 135.406 67.5233   5
  -4   4  -9 165.815 68.7687   1
  -4  -4  -9 174.490 87.7320   3
   4   4   9 224.206 81.5468   9
  -4   4  -9 131.742 63.4545   2
  -4   4 -10 71.6671 46.2942   1
  -4  -4 -10 76.1551 52.7819   4
   4   4  10 111.601 59.6919   5
  -4  -4 -10 92.7630 49.6133   1
  -4  -4 -10 111.664 56.0067   3
  -4   4 -10 155.492 68.9352   2
   4   4  10 152.354 68.2023   9
  -4   6  10 69.3369 33.7333   9
  -4   6  10 34.5887 26.9353   7
   4  -6 -10 90.5765 94.6575   3
   4   6 -10 14.9219 17.3670   7
   4   6 -10 264.437 112.139   2
   4   6 -10 34.0215 35.0985   8
  -4   6   9-10.6978 21.3034   5
  -4   6   9 4.34182 6.67549   7
   4   6  -9 22.7330 26.7738   7
   4   6  -9 16.1968 38.6309   2
   4  -6  -9 1.56048 38.9971   3
  -4   6   9 13.3873 20.7040   9
  -4  -6   9-2.42771 35.9235   3
   4   6  -9 19.2798 41.0013   8
   4   6  -8 146.563 74.3715   8
  -4  -6   8 307.429 123.094   3
  -4   6   8 138.885 55.5463   9
  -4   6   8 63.6804 34.4875   7
   4   6  -8 95.3621 45.7319   7
  -4  -6   8 165.693 55.9519   9
   4  -6  -8 274.003 122.207   3
   4   6  -8 199.131 99.7485   2
  -4   6   8 65.8650 40.8465   5
   4   6  -7 164.936 59.0089   7
  -4  -6   7 164.513 91.4384   3
   4  -6  -7 84.6396 58.0529   3
  -4   6   7 80.9567 34.8493   5
  -4   6   7 255.483 72.4358   9
  -4   6   7 177.294 59.6993   7
  -4   6   6 11.6387 16.4095   5
  -4   6   6 36.6910 21.2381   7
  -4   6   6 184.685 73.0933   9
   4   6  -6 28.1814 19.0683   7
   4   6  -6 83.1892 43.5082   6
   4  -6  -6 115.699 86.3369   3
  -4  -6   6 101.514 63.1686   3
   4   6  -5 78.3457 42.7017   7
  -4   6   5 136.917 53.1724   7
   4  -6  -5 87.6364 45.8546   6
   4   6  -5 43.8955 26.5079   6
   4  -6  -5 116.503 74.7672   3
  -4   6   5 229.754 61.8860   9
  -4   6   5 68.0728 44.0066   5
  -4  -6   5 118.568 75.9065   3
  -4   6   4 486.435 96.8121   7
  -4  -6   4 228.000 45.8538   4
   4  -6  -4 336.734 75.9037   4
   4   6  -4 362.959 84.8520   7
  -4  -6   4 398.060 78.2058   6
   4  -6  -4 391.687 97.8305   6
   4  -6  -4 399.538 134.416   3
  -4   6   4 413.919 72.7412   9
  -4  -6   4 335.160 81.2720   9
  -4  -6   4 463.567 135.924   3
  -4   6   3 502.538 94.7169   7
  -4  -6   3 300.589 58.5637   4
   4  -6  -3 364.715 73.8669   4
   4   6  -3 428.610 94.6960   7
   4  -6  -3 423.813 98.0003   6
   4  -6  -3 422.964 127.358   3
  -4  -6   3 437.468 124.910   3
  -4   6   3 456.359 68.0446   9
  -4  -6   3 411.971 76.2881   9
  -4  -6   3 416.867 74.5183   6
   4  -6  -2 508.253 76.2352   4
  -4  -6   2 450.396 77.7675   4
  -4   6   2 760.361 118.233   7
   4   6  -2 591.535 106.692   7
   4   6  -2 482.661 58.0575   1
  -4  -6   2 477.712 131.622   3
  -4  -6   2 622.602 91.2734   6
   4  -6  -2 641.529 126.526   6
  -4  -6   2 712.305 99.1936   9
   4  -6  -2 545.324 145.055   3
  -4   6   2 510.394 60.6886   9
   4   6  -1 418.816 48.9425   1
  -4  -6   1 764.602 110.790   9
  -4   6   1 483.211 94.7568   7
   4   6  -1 597.647 108.474   7
  -4  -6   1 403.134 72.1275   6
   4  -6  -1 477.181 104.992   6
   4  -6  -1 332.388 111.299   3
  -4  -6   1 520.471 136.015   3
   4  -6  -1 399.438 56.5868   4
  -4  -6   0 193.589 62.0939   9
  -4  -6   0 128.861 50.2091   4
   4   6   0 228.523 68.6898   7
   4  -6   0 173.824 73.3866   3
   4  -6   0 218.093 69.6679   6
  -4  -6   0 153.509 44.4183   6
  -4   6   0 210.287 64.1844   7
  -4  -6   0 243.124 90.4402   3
  -4  -6  -1 657.422 110.973   4
   4   6   1 733.145 124.202   7
   4  -6   1 871.282 141.324   6
  -4  -6  -1 687.305 156.774   3
  -4  -6  -1 533.408 86.5998   6
  -4   6  -1 755.907 123.717   7
  -4  -6  -1 908.963 135.961   9
   4  -6   1 649.235 153.073   3
   4   6   2 1726.01 191.208   7
  -4  -6  -2 1701.96 199.410   4
  -4  -6  -2 1704.49 255.200   3
  -4  -6  -2 1685.22 170.306   6
   4  -6   2 1859.73 262.166   3
  -4   6  -2 2279.85 219.384   7
  -4   6  -2 2203.98 160.095   1
   4  -6   2 2116.33 230.353   6
   4  -6   3 605.659 147.404   3
  -4  -6  -3 424.787 113.561   4
  -4   6  -3 727.074 125.016   7
  -4   6  -3 829.824 104.240   1
   4   6   3 606.860 108.841   7
   4  -6   3 748.869 137.735   6
  -4  -6  -3 637.183 151.403   3
  -4  -6  -4 140.528 69.5497   4
  -4  -6  -4 116.672 72.2677   3
  -4   6  -4 138.281 52.1454   7
   4   6   4 69.5669 39.0092   7
   4  -6   4 131.594 54.1490   6
   4   6   4 80.8380 48.4068   5
  -4   6  -4 77.2230 37.5201   1
   4  -6   4 118.554 72.3102   3
   4   6   4 63.5171 53.0700   8
  -4   6  -5 9.52942 13.3709   7
  -4  -6  -5 25.2425 39.8819   4
   4  -6   5-4.20559 33.7403   3
   4  -6   5 28.7840 37.2203   6
   4   6   5 28.8064 40.4462   8
  -4   6  -5 20.4097 29.7725   1
  -4  -6  -5-31.8365 44.9212   3
   4   6   5-8.23577 16.2149   7
   4   6   5 51.4671 35.7070   5
  -4  -6  -6 117.537 73.3106   4
   4  -6   6 256.748 112.657   6
   4  -6   6 108.851 67.2904   3
  -4   6  -6 214.290 67.4770   7
  -4   6  -6 156.337 61.5178   1
  -4  -6  -6 91.1449 59.5797   3
   4   6   6 234.410 102.827   5
   4   6   6 155.101 71.4031   8
   4  -6   7 378.206 126.519   3
  -4  -6  -7 424.394 128.709   4
  -4   6  -7 604.633 109.067   7
  -4   6  -7 548.250 116.898   1
   4   6   7 823.197 168.943   8
  -4  -6  -7 416.088 142.088   3
  -4   6  -7 665.248 177.311   2
   4   6   7 564.359 157.947   5
   4  -6   8 94.8977 52.3937   3
  -4  -6  -8 20.5487 46.0580   4
  -4   6  -8 131.980 50.1740   7
  -4   6  -8 165.128 65.6489   1
   4   6   8 112.499 69.0947   5
   4   6   8 114.696 63.2997   8
  -4  -6  -8 105.197 73.4052   3
  -4   6  -8 163.670 76.6115   2
   4  -8  -5 6.61159 26.0367   3
  -4   8   5 10.4620 28.2014   7
   4  -8  -5 8.67322 33.1373   6
  -4  -8   5 52.0647 67.1816   3
   4   8  -5-10.4899 33.2843   7
  -4   8   4-1.24189 20.8739   7
   4   8  -4-8.89908 11.6575   7
  -4  -8   4-4.15473 30.3656   6
   4  -8  -4-27.8783 29.9934   6
  -4  -8   4 17.0772 20.2829   3
   4  -8  -4 44.0967 46.6810   3
   4  -8  -3 146.629 107.056   3
  -4   8   3 69.0185 42.9808   7
   4   8  -3 49.7839 36.1129   7
  -4  -8   3 49.1688 36.2887   6
   4  -8  -3 32.0560 22.5900   6
  -4  -8   3 0.33774 22.1545   3
  -4  -8   2-4.69549 27.6608   3
   4  -8  -2 1.04453 28.0807   3
   4   8  -2 16.4036 33.5166   7
  -4  -8   2 40.4338 26.2636   6
   4  -8  -2 30.8713 19.1187   6
  -4   8   2 118.236 58.4816   7
   4   8  -1 49.2491 33.7398   7
  -4  -8   1 92.6133 60.4410   3
  -4  -8   1 30.3300 22.8417   6
   4  -8  -1 24.6337 16.8620   6
   4  -8  -1 93.3930 67.8537   3
  -4   8   1 65.0168 45.5310   7
   4   8   0 2.52097 17.2943   7
   4  -8   0 60.4204 49.9877   6
  -4  -8   0 7.76364 6.20456   6
   4  -8   0-84.2907 64.5645   3
  -4  -8   0-41.4988 45.4655   3
  -4   8   0 59.9117 39.2970   7
   4  -8   1-14.1756 51.4133   3
   4   8   1 67.2310 40.0306   7
   4  -8   1 169.296 74.1126   6
  -4  -8  -1 55.3457 29.9170   6
  -4  -8  -1 132.906 87.4492   3
  -4   8  -1 112.795 48.1850   7
   4  -8   2 114.324 58.3600   6
  -4   8  -2 248.960 91.2886   7
   4   8   2 76.1022 54.2614   7
  -4  -8  -2 61.7624 64.1456   3
  -4  -8  -2 50.7320 22.4155   6
   4  -8   2 69.3517 58.9303   3
   5  -1 -14 98.9352 68.3327   2
  -5  -1  14 192.151 81.2204   9
  -5   1  14 127.518 67.9645   9
   5   1 -14 154.886 71.3081   2
  -5  -1  13 60.6074 35.8234   9
   5   1 -13 25.5879 31.2214   2
  -5   1  13 64.1416 45.3395   9
   5  -1 -13 83.9562 54.0404   2
   5   1 -12 1119.93 189.516   2
   5  -1 -12 1142.03 183.001   2
  -5  -1  12 1392.94 197.014   9
  -5   1  12 968.644 173.470   9
   5   1 -11 3530.89 137.517   8
  -5   1  11 4408.68 352.480   9
  -5   1  11 2609.38 128.394   7
  -5  -1  11 3130.39 160.014   7
  -5   1  11 2545.19 125.097   7
   5   1 -11 3994.53 342.354   2
   5  -1 -11 3945.59 328.766   2
  -5  -1  11 4299.93 334.799   9
  -5   1  10 5290.30 236.325   8
  -5   1  10 5313.32 229.531   7
  -5  -1  10 4698.01 233.254   7
   5  -1 -10 3068.73 290.569   5
   5  -1 -10 5381.23 380.457   2
   5   1 -10 2326.46 304.670   5
  -5  -1  10 5968.76 397.257   9
  -5   1  10 5942.12 405.761   9
   5   1 -10 5867.67 421.990   2
   5   1 -10 5617.56 234.666   8
  -5  -1   9 1415.54 108.110   7
  -5   1   9 1473.51 113.196   8
  -5  -1   9 1612.49 189.012   9
   5  -1  -9 1373.78 171.441   2
   5   1  -9 1009.76 172.700   5
   5   1  -9 1696.74 120.155   8
  -5   1   9 1709.74 194.690   9
  -5   1   9 1538.00 109.007   7
   5   1  -9 1459.45 181.898   4
   5   1  -9 1701.25 204.741   2
   5   1  -8 5442.76 375.479   4
  -5  -1   8 5928.18 411.878   2
   5   1  -8 5768.12 279.326   8
  -5  -1   8 5278.16 259.965   7
  -5   1   8 5570.40 380.120   2
   5   1  -8 6192.51 402.254   2
  -5   1   8 5270.69 266.955   8
   5  -1  -8 6232.14 367.214   2
   5   1  -8 5175.99 387.790   3
   5   1  -8 6223.61 402.213   5
   5  -1  -8 5041.68 310.343   5
  -5   1   8 5978.72 378.415   9
   5   1  -7 429.948 96.5307   3
  -5  -1   7 469.653 59.4042   7
   5   1  -7 462.182 92.2150   4
   5  -1  -7 446.306 96.7979   4
  -5   1   7 529.796 97.7136   2
   5  -1  -7 425.145 60.0075   8
  -5  -1   7 519.094 107.545   2
   5   1  -7 427.689 64.9293   8
   5  -1  -7 407.936 65.6233   5
  -5   1   7 466.398 62.0008   8
   5  -1  -6 5731.85 358.515   4
  -5  -1   6 5896.99 378.660   2
  -5   1   6 5689.43 283.500   8
   5   1  -6 5799.75 305.394   8
  -5  -1   6 6131.83 279.174   7
  -5   1   6 6174.75 346.483   2
   5   1  -6 5303.09 358.415   3
   5  -1  -6 5568.16 277.733   5
  -5  -1   6 5319.11 300.901   8
   5   1  -6 5685.97 348.787   4
   5  -1  -6 6314.16 287.384   8
   5  -1  -5 3977.72 273.289   4
  -5  -1   5 4080.28 289.142   2
   5   1  -5 3997.17 266.327   4
  -5  -1   5 3960.55 213.846   7
  -5   1   5 3850.53 247.343   2
  -5  -1   5 4144.88 242.045   8
   5   1  -5 3910.64 278.509   3
   5   1  -5 4502.19 242.826   8
   5  -1  -5 4056.05 192.381   5
  -5   1   5 3992.25 220.567   8
   5  -1  -5 4201.17 221.280   8
   5   1  -4 2131.88 170.709   8
  -5   1   4 2236.32 157.197   8
  -5   1   4 2290.53 164.883   2
   5  -1  -4 2596.02 163.965   8
  -5  -1   4 2465.98 177.311   8
   5  -1  -4 2644.17 169.993   2
   5   1  -4 2420.09 194.026   3
   5   1  -4 2739.07 200.366   4
   5  -1  -4 2359.51 107.191   5
   5  -1  -4 2512.92 195.739   4
   5  -1  -3 58789.8 1981.00   4
   5   1  -3 59598.2 1957.11   8
  -5   1   3 54841.0 1904.74   2
   5   1  -3 60605.6 1970.80   2
   5  -1  -3 64798.3 1919.41   2
  -5  -1   3 57491.3 1956.05   8
   5   1  -3 55052.9 1968.87   4
   5   1  -3 54090.4 1961.20   3
  -5   1   3 53936.6 1923.13   8
   5  -1  -3 52157.7 1914.08   8
  -5   1   2 39594.3 1381.13   4
  -5  -1   2 38150.0 1372.65   8
   5   1  -2 39330.6 1386.05   4
  -5   1   2 37546.3 1296.55   2
   5  -1  -2 38689.6 1331.57   6
  -5   1   2 37415.0 1344.18   8
   5   1  -2 37764.7 1347.15   2
   5   1  -2 40323.4 1365.78   3
   5  -1  -2 39942.5 1298.36   2
   5  -1  -2 31612.3 1250.36   5
   5  -1  -2 39050.4 1375.94   4
  -5   1   1 24514.6 808.667   2
   5  -1  -1 24707.2 866.485   6
  -5   1   1 24223.8 912.098   4
   5   1  -1 24615.5 867.806   3
   5  -1  -1 22490.0 856.454   1
  -5  -1   1 24358.3 850.856   3
   5  -1  -1 21475.0 822.015   5
   5  -1  -1 23805.3 799.259   2
  -5   1   1 25182.3 827.952   5
   5   1  -1 25579.4 873.832   1
   5   1  -1 23398.0 910.682   4
  -5  -1   1 25760.1 916.406   8
  -5   1   1 23793.7 880.715   8
   5  -1  -1 19898.6 872.252   4
   5  -1   0 32251.5 1100.67   6
   5  -1   0 29338.1 1094.88   1
  -5  -1   0 30876.4 1138.26   8
  -5   1   0 29135.0 1102.77   8
   5   1   0 30454.5 1100.85   1
   5  -1   0 29643.4 1064.66   3
   5   1   0 32845.9 1067.54   3
  -5  -1   0 29168.2 1024.71   6
  -5   1   0 31752.7 1103.85   6
  -5   1   0 38561.4 1027.99   2
  -5   1   0 32916.7 1131.29   4
  -5  -1   0 31147.4 1053.04   3
   5  -1   0 32012.6 1092.94   5
  -5   1   0 29922.3 1078.73   5
   5   1   0 33186.8 1142.02   5
   5  -1   0 30144.7 1113.67   4
   5   1   0 31911.9 1155.67   4
   5   1   1 5973.53 308.235   1
  -5  -1  -1 5863.51 266.678   6
  -5  -1  -1 6016.04 321.260   9
   5  -1   1 6018.59 311.915   1
  -5   1  -1 5650.64 268.693   3
   5  -1   1 6272.93 308.343   6
  -5   1  -1 6419.62 313.662   6
  -5  -1  -1 7013.53 263.833   3
   5  -1   1 5983.97 260.644   3
   5  -1   1 6289.93 320.748   5
  -5   1  -1 6179.65 311.032   5
   5   1   1 6455.02 340.230   5
   5   1   1 6026.15 239.959   2
   5   1   1 5478.17 333.531   4
  -5  -1  -1 6365.78 330.115   8
   5  -1   1 5838.54 313.034   4
  -5   1  -1 5719.49 302.960   8
  -5   1  -1 6619.26 325.913   4
   5   1   2 16826.4 634.269   1
  -5   1  -2 17542.3 536.855   2
   5  -1   2 15937.4 632.519   1
  -5  -1  -2 16845.0 588.426   6
   5  -1   2 19123.1 653.220   6
  -5   1  -2 16883.8 628.410   6
  -5  -1  -2 17649.6 558.460   3
  -5   1  -2 16297.6 564.668   3
  -5   1  -2 17512.4 643.679   4
   5   1   2 16412.8 532.078   2
   5  -1   2 16782.4 546.352   3
   5  -1   2 16477.8 657.619   5
  -5   1  -2 17304.7 650.242   5
   5   1   2 17150.9 671.552   5
  -5   1  -2 16184.1 608.718   8
  -5  -1  -2 15601.5 641.761   9
   5   1   2 15812.1 670.449   4
   5  -1   2 16692.8 637.127   4
  -5  -1  -2 17424.6 646.842   8
   5   1   2 15619.8 615.409   8
   5  -1   2 15944.3 591.189   8
  -5  -1  -3 5266.22 282.191   8
  -5   1  -3 4951.64 207.072   2
   5   1   3 4531.07 199.008   2
  -5  -1  -3 4962.71 236.660   3
  -5   1  -3 4838.81 251.685   8
  -5   1  -3 4519.72 224.813   3
   5  -1   3 4685.54 232.123   8
   5  -1   3 4642.95 300.015   5
  -5   1  -3 4705.11 291.191   5
   5   1   3 5069.59 310.729   5
  -5  -1  -3 4864.68 198.504   2
   5   1   3 4706.35 277.744   1
  -5  -1  -3 3546.38 254.077   9
  -5   1  -3 4784.71 284.171   4
   5   1   3 4610.24 247.035   8
  -5   1  -4 21243.7 553.909   7
  -5   1  -4 24924.9 564.130   2
   5   1   4 22398.8 554.812   2
  -5  -1  -4 17929.2 602.111   1
  -5   1  -4 21628.8 667.467   6
  -5  -1  -4 22425.5 646.233   8
  -5   1  -4 22334.2 603.211   3
  -5   1  -4 23276.0 615.095   8
   5  -1   4 22505.8 758.068   5
  -5  -1  -4 25020.2 547.416   2
   5   1   4 22759.4 748.083   5
  -5   1  -4 24100.9 753.553   5
  -5  -1  -4 22851.2 698.799   9
   5   1   4 18081.6 565.070   8
  -5   1  -4 23536.8 704.433   4
  -5  -1  -4 22092.5 755.279   4
   5  -1   4 16728.3 538.355   8
   5   1   5 9984.69 549.349   8
  -5  -1  -5 15429.4 552.511   7
   5   1   5 14837.7 583.003   2
  -5   1  -5 16031.5 686.967   1
  -5   1  -5 15011.1 570.397   2
  -5   1  -5 15963.9 668.566   6
  -5   1  -5 15538.3 615.629   3
  -5  -1  -5 16087.3 566.272   2
   5  -1   5 9377.69 525.042   8
   5  -1   5 14353.5 724.615   5
   5   1   5 14881.2 715.300   5
  -5   1  -5 15049.7 714.122   5
  -5  -1  -5 9931.35 561.769   8
  -5  -1  -5 13074.7 683.077   5
  -5   1  -5 7146.50 537.465   9
  -5   1  -5 15581.1 679.698   4
  -5  -1  -5 16567.5 689.498   9
   5   1   5 16155.5 663.561   9
  -5  -1  -5 15837.6 721.825   4
  -5   1  -5 14833.5 551.848   7
  -5   1  -5 15440.4 597.014   8
  -5  -1  -5 15310.4 665.789   1
  -5   1  -6 1634.08 191.248   1
  -5   1  -6 1810.48 130.538   7
  -5   1  -6 1672.23 147.229   8
  -5  -1  -6 1490.42 117.521   7
  -5   1  -6 1842.30 151.120   2
  -5   1  -6 1594.89 161.243   3
  -5  -1  -6 1975.47 151.301   2
   5  -1   6 1840.23 226.419   5
   5   1   6 1913.94 220.969   5
   5   1   6 1911.79 167.445   2
   5   1   6 1726.70 137.425   8
  -5   1  -6 972.904 132.849   9
   5   1   6 1771.97 183.846   9
   5  -1   6 2092.04 181.476   9
  -5  -1  -6 1748.59 209.484   4
  -5   1  -6 1775.33 199.041   4
  -5  -1  -6 1978.51 199.828   1
   5  -1   6 1195.12 125.616   8
   5   1   7 3424.88 229.421   8
  -5   1  -7 4929.13 240.702   7
   5   1   7 5335.73 326.659   2
  -5  -1  -7 3998.79 218.451   7
  -5  -1  -7 5311.95 362.307   1
  -5   1  -7 5073.37 298.086   2
  -5   1  -7 4861.85 325.285   3
  -5  -1  -7 5324.89 294.689   2
   5  -1   7 5254.39 422.464   5
   5   1   7 4992.99 399.399   5
  -5   1  -7 2752.25 263.650   9
   5   1   7 5709.08 365.773   9
   5  -1   7 5649.85 338.424   9
  -5   1  -7 5348.93 373.167   4
  -5   1  -7 4771.66 275.964   8
  -5  -1  -7 4957.16 385.373   4
  -5   1  -7 5109.23 373.450   1
   5   1   8 64.6527 21.0245   8
  -5   1  -8 56.8819 30.4993   3
  -5  -1  -8 95.1746 43.4280   4
  -5   1  -8 145.354 65.7895   1
  -5   1  -8 137.044 53.3955   4
  -5   1  -8 102.000 39.5719   2
  -5  -1  -8 94.0728 41.5769   1
  -5  -1  -8 48.3232 14.6143   7
   5   1   8 117.801 65.4223   5
  -5  -1  -8 114.288 43.9734   2
   5   1   8 53.7009 35.0605   9
   5  -1   8 65.7942 29.7725   9
   5  -1   8 127.438 68.0954   5
   5   1   8 112.350 41.3450   2
  -5   1  -8 88.4726 30.8790   8
  -5   1  -8 68.6770 22.4151   7
   5   1   9 2894.53 267.575   2
  -5   1  -9 2964.17 166.313   7
  -5   1  -9 2969.36 280.381   3
  -5  -1  -9 3339.70 259.431   2
  -5  -1  -9 2817.76 253.379   3
   5  -1   9 3241.25 362.775   5
   5   1   9 3376.95 358.113   5
   5   1   9 2809.12 170.749   8
   5   1   9 3919.21 325.704   9
   5  -1   9 3573.96 291.695   9
  -5   1  -9 3159.18 313.586   4
  -5   1  -9 3624.76 342.149   1
  -5  -1  -9 3083.02 333.655   4
  -5   1  -9 3608.33 264.535   2
  -5  -1  -9 3625.59 326.422   1
  -5  -1 -10 260.006 97.3328   4
  -5   1 -10 186.231 79.1526   4
  -5   1 -10 276.414 70.5301   2
  -5  -1 -10 225.714 81.5085   1
  -5  -1 -10 289.274 74.9665   2
  -5   1 -10 280.822 95.8145   1
   5  -1  10 190.339 90.1916   5
   5   1  10 402.529 128.925   5
   5   1  10 357.879 97.4393   9
   5  -1  10 322.426 89.8877   9
  -5  -1 -11 105.007 65.7747   4
  -5   1 -11-34.7286 45.4661   4
  -5  -1 -11 35.7576 42.7521   1
  -5   1 -11 26.9736 22.4276   2
  -5  -1 -11 37.4096 28.3792   2
   5   1  11 47.4524 39.2671   9
   5   1  11 119.083 70.5938   5
   5  -1  11 46.4114 38.7701   9
  -5   1 -11 46.1674 43.0058   1
   5  -3 -13 29.7520 49.8426   2
  -5  -3  13 13.0716 32.3256   9
  -5   3  13 59.6708 48.8876   9
   5   3 -13-0.82912 22.7617   2
   5   3 -12 652.412 161.738   2
   5  -3 -12 642.205 138.754   2
  -5   3  12 651.476 145.378   9
  -5   3  12 286.162 81.7596   5
  -5  -3  12 605.917 125.372   9
  -5  -3  11 1917.03 163.648   7
  -5   3  11 2352.96 149.766   7
   5   3 -11 2843.93 331.985   2
   5  -3 -11 2590.48 271.264   2
  -5   3  11 2185.42 231.039   5
  -5  -3  11 2528.70 257.934   9
  -5   3  11 3454.40 325.608   9
   5   3 -11 2319.67 184.721   8
   5   3 -10 2241.65 187.949   8
  -5  -3  10 1995.10 163.688   7
  -5   3  10 1907.52 156.002   8
   5  -3 -10 2313.69 247.090   2
  -5   3  10 1909.98 201.247   5
   5   3 -10 1698.84 206.655   4
  -5  -3  10 2125.81 223.922   9
  -5   3  10 2573.35 270.963   9
   5   3 -10 2390.67 293.126   2
  -5   3   9 565.657 77.7801   8
   5   3  -9 423.476 91.5396   4
  -5  -3   9 512.490 78.7817   7
   5   3  -9 468.870 86.5094   8
   5  -3  -9 658.435 117.581   2
   5   3  -9 120.245 57.2330   6
  -5   3   9 458.182 89.4490   5
  -5   3   9 698.262 132.978   9
   5   3  -9 843.350 163.430   2
   5   3  -8 2920.16 304.911   2
  -5  -3   8 2574.24 192.607   7
   5   3  -8 2325.44 204.126   6
   5   3  -8 3082.93 237.601   8
   5  -3  -8 2884.65 250.552   2
  -5   3   8 2765.23 209.264   5
  -5   3   8 2699.11 192.626   8
  -5   3   8 3350.33 274.101   9
   5   3  -8 2700.78 238.299   4
  -5  -3   7 640.101 85.3981   7
   5   3  -7 502.652 94.8114   4
   5  -3  -7 611.746 100.828   2
   5   3  -7 153.851 51.9000   6
  -5   3   7 622.885 85.7284   8
  -5   3   7 705.649 113.826   9
  -5   3   7 475.938 71.1383   5
   5   3  -7 669.443 136.297   2
   5   3  -7 507.582 94.5309   8
   5   3  -6 568.325 105.290   8
  -5  -3   6 632.346 125.362   3
  -5   3   6 733.461 109.094   2
  -5  -3   6 679.270 88.8560   7
   5   3  -6 589.136 94.4385   4
   5  -3  -6 608.781 107.206   4
   5   3  -6 637.214 81.9388   6
   5  -3  -6 614.353 94.8264   2
  -5   3   6 640.527 72.8773   5
   5   3  -6 591.055 125.491   2
  -5   3   6 741.936 108.554   9
   5   3  -6 704.000 137.776   3
  -5   3   6 727.281 92.7887   8
  -5  -3   5 102.015 42.8239   3
   5   3  -5 117.667 44.4079   8
  -5   3   5 98.3847 33.6510   8
  -5   3   5 72.1651 35.1921   9
  -5  -3   5 38.5041 24.7907   4
   5  -3  -5 102.783 40.6567   4
   5   3  -5 65.9522 23.2691   6
  -5   3   5 116.641 39.0226   2
   5  -3  -5 39.0240 24.9157   2
   5   3  -5 86.9808 36.1286   4
  -5   3   5 97.2182 21.8777   5
   5   3  -5 66.9751 43.1881   3
  -5  -3   5 105.364 34.5001   7
   5  -3  -4 671.131 100.071   4
  -5  -3   4 639.121 86.8353   7
   5   3  -4 620.862 94.1933   7
  -5  -3   4 704.125 121.035   3
   5   3  -4 655.869 67.5384   6
  -5   3   4 777.832 103.786   2
   5   3  -4 598.257 113.805   8
  -5   3   4 658.136 59.9281   5
   5   3  -4 868.574 141.450   3
  -5  -3   4 674.139 95.2902   4
  -5   3   4 686.666 91.2239   8
   5   3  -4 590.375 95.1166   4
  -5   3   4 656.937 89.6742   9
  -5   3   3 27491.4 987.394   8
   5  -3  -3 25552.8 983.029   4
  -5  -3   3 25524.6 956.674   7
   5   3  -3 28031.8 1119.22   3
   5   3  -3 24102.8 871.059   6
   5  -3  -3 25036.3 994.053   6
  -5   3   3 30369.3 1003.03   2
  -5  -3   3 25631.9 1065.51   3
  -5   3   3 26163.1 952.223   9
   5   3  -3 27167.7 1058.03   8
   5   3  -3 24770.6 981.811   4
   5  -3  -2 10616.2 473.953   4
  -5  -3   2 10840.2 472.625   7
  -5  -3   2 9481.73 371.511   6
   5  -3  -2 10170.0 422.535   1
   5   3  -2 11195.2 574.718   3
   5  -3  -2 10828.0 502.668   6
  -5  -3   2 8156.40 461.585   4
  -5  -3   2 11290.3 554.078   3
  -5   3   2 11371.2 465.857   2
   5   3  -2 11444.0 508.171   4
  -5   3   2 11145.1 491.134   8
   5  -3  -1 9327.17 411.476   1
  -5   3   1 9741.44 462.964   8
  -5  -3   1 9505.14 441.207   7
   5   3  -1 10521.4 546.965   3
  -5  -3   1 10391.1 357.157   6
   5  -3  -1 9839.88 477.361   6
  -5  -3   1 10052.4 514.824   3
  -5   3   1 9128.31 430.597   5
  -5   3   1 9385.00 421.227   2
   5   3  -1 9753.27 418.913   1
   5   3  -1 9618.53 479.917   4
   5  -3  -1 9377.82 425.955   4
  -5  -3   0 14788.5 596.899   7
   5   3   0 13554.5 567.012   1
  -5   3   0 15188.0 717.942   3
   5   3   0 14941.9 687.186   3
  -5   3   0 14746.1 573.419   4
   5  -3   0 10336.3 586.884   3
   5  -3   0 14558.6 633.068   6
  -5  -3   0 14672.0 671.663   3
  -5   3   0 14382.4 608.178   5
   5  -3   0 13601.7 569.751   1
  -5   3   0 14164.3 569.104   1
  -5   3   0 14889.4 618.552   8
   5  -3   0 13791.5 559.931   4
   5   3   0 14812.2 657.357   4
  -5  -3   0 13847.5 615.424   9
  -5   3  -1 816.048 96.5492   7
  -5   3  -1 991.920 112.782   8
  -5  -3  -1 937.901 98.8396   7
  -5   3  -1 815.554 128.977   3
   5   3   1 853.959 129.816   3
  -5   3  -1 1040.30 102.785   1
   5  -3   1 852.479 111.430   6
  -5  -3  -1 774.297 116.331   3
   5  -3   1 883.787 123.578   3
   5   3   1 969.546 99.6389   1
  -5   3  -1 892.686 117.216   5
  -5   3  -1 894.242 87.1770   4
   5  -3   1 851.400 84.4240   4
   5  -3   1 860.524 98.5125   1
  -5  -3  -1 1083.81 124.368   9
  -5  -3  -2 1040.96 148.352   4
  -5   3  -2 1421.63 127.294   7
  -5  -3  -2 1323.81 119.193   7
  -5   3  -2 1483.69 135.950   1
   5  -3   2 1324.96 108.441   4
  -5   3  -2 1226.29 160.781   3
   5  -3   2 1497.32 154.409   6
  -5  -3  -2 1351.93 153.297   3
   5  -3   2 1354.60 154.584   3
  -5   3  -2 1299.47 151.536   5
   5   3   2 1413.32 121.079   2
  -5  -3  -2 1020.05 102.240   1
   5   3   2 1320.28 167.874   5
   5   3   2 1371.20 127.541   1
   5   3   2 1368.70 154.957   8
  -5  -3  -2 1626.57 161.994   9
  -5   3  -2 1482.16 140.273   8
  -5   3  -2 1380.41 113.660   4
  -5  -3  -3 803.260 127.744   4
  -5   3  -3 715.325 92.7988   7
  -5  -3  -3 740.999 118.241   9
  -5  -3  -3 698.273 87.2576   7
  -5   3  -3 854.133 105.774   8
  -5   3  -3 882.242 127.046   6
   5   3   3 921.776 122.238   8
   5  -3   3 809.470 122.067   6
   5   3   3 890.283 101.332   2
  -5   3  -3 961.994 137.631   5
  -5   3  -3 734.308 103.112   1
  -5   3  -3 681.287 121.333   3
  -5  -3  -3 681.713 115.121   3
  -5   3  -3 83.2833 29.4554   9
   5   3   3 853.139 137.782   5
  -5   3  -3 842.233 92.7411   4
  -5   3  -4 13517.1 512.645   2
  -5   3  -4 11802.2 406.623   7
  -5  -3  -4 12497.0 397.542   7
  -5  -3  -4 9097.12 369.461   1
  -5  -3  -4 12439.4 528.191   3
   5  -3   4 15376.0 569.342   6
  -5   3  -4 12792.0 545.126   3
   5   3   4 14933.3 473.933   2
  -5   3  -4 12514.4 556.764   5
   5   3   4 13883.9 597.967   5
   5   3   4 10354.0 425.933   8
  -5  -3  -4 11769.9 550.473   4
  -5   3  -4 14280.8 512.343   1
  -5   3  -4 13872.4 426.595   4
  -5   3  -4 12911.8 444.188   8
  -5   3  -5 6384.28 373.977   2
  -5  -3  -5 5934.51 335.411   1
  -5  -3  -5 4743.74 275.177   7
   5   3   5 6043.09 374.422   9
  -5   3  -5 2190.53 214.382   9
  -5  -3  -5 6310.50 406.436   3
  -5   3  -5 5538.75 387.956   3
   5   3   5 6265.81 331.442   2
   5   3   5 6462.34 436.574   5
  -5  -3  -5 5789.86 416.422   4
   5   3   5 6295.89 354.597   8
  -5   3  -5 6488.10 334.883   4
  -5   3  -5 5633.51 319.620   8
  -5   3  -5 5837.67 308.318   7
  -5   3  -5 6598.13 389.202   1
  -5  -3  -6 597.217 137.374   4
  -5   3  -6 766.932 98.5833   7
  -5   3  -6 225.233 53.4414   9
  -5   3  -6 787.404 132.211   1
  -5   3  -6 771.625 112.902   4
  -5  -3  -6 430.723 69.6567   7
   5   3   6 843.610 112.361   2
  -5  -3  -6 813.177 146.280   3
   5   3   6 806.903 152.906   5
   5   3   6 772.051 128.330   9
  -5  -3  -6 733.826 111.039   1
  -5   3  -6 661.131 125.896   3
  -5   3  -6 522.392 87.3753   8
  -5   3  -6 740.678 126.550   2
   5   3   6 704.215 108.601   8
  -5   3  -7 2720.09 227.298   4
  -5  -3  -7 2504.19 224.628   1
   5   3   7 2505.60 201.127   8
  -5   3  -7 2449.07 177.164   7
  -5  -3  -7 861.579 105.811   7
  -5   3  -7 2942.89 254.665   2
   5   3   7 2387.13 207.568   2
  -5  -3  -7 2442.58 273.028   3
  -5   3  -7 2126.50 243.368   3
  -5   3  -7 235.957 85.3928   9
   5   3   7 2577.93 285.405   5
   5   3   7 2795.05 258.774   9
  -5  -3  -7 2152.16 265.706   4
  -5   3  -7 2726.11 265.282   1
  -5   3  -7 1829.37 170.923   8
   5   3   8-8.71089 21.4550   8
  -5   3  -8-9.58035 14.7107   8
  -5  -3  -8-23.5819 45.1585   4
  -5   3  -8 6.23809 19.2213   3
  -5   3  -8-5.95355 22.5509   1
  -5   3  -8 3.96075 5.56170   7
  -5  -3  -8-12.8278 29.8734   1
  -5  -3  -8-5.39868 36.7786   3
   5   3   8 67.0760 43.6793   5
  -5   3  -8 2.96361 8.44927   9
   5   3   8 1.75871 16.4477   9
  -5   3  -8-27.3280 31.8263   4
  -5   3  -8 42.3108 28.2415   2
  -5  -3  -9 1336.13 222.270   4
   5   3   9 1384.20 140.145   8
  -5   3  -9 1487.91 138.330   7
  -5   3  -9 1381.21 186.179   4
  -5   3  -9 1662.81 203.780   2
  -5  -3  -9 1443.42 236.233   3
  -5  -3  -9 1408.77 171.047   2
   5   3   9 1602.64 243.533   5
   5   3   9 1988.54 244.412   9
  -5   3  -9 1748.54 235.443   1
  -5  -3  -9 1217.01 183.699   1
  -5   3 -10 163.878 72.1006   2
  -5   3 -10 141.842 63.7010   4
   5   3  10 69.9843 36.9617   5
  -5  -3 -10 29.1208 11.6297   4
  -5  -3 -10 157.990 68.2416   1
  -5  -3 -10 171.347 77.3590   3
  -5   3 -10 106.382 59.0178   1
  -5  -3 -10 145.597 55.1894   2
   5   3  10 198.427 83.0024   9
   5  -3  10 202.259 63.3968   9
   5  -5 -12 141.719 67.4373   2
  -5  -5  12 163.751 59.6426   9
   5   5 -12 191.005 95.6873   2
  -5   5  11 1295.43 207.093   9
   5  -5 -11 46.6838 36.6977   3
   5  -5 -11 776.653 147.734   2
  -5  -5  11 956.339 145.311   9
   5   5 -11 1048.78 229.948   2
   5   5 -10 404.999 135.308   2
  -5   5  10 388.396 105.201   9
  -5  -5  10 400.203 93.4690   9
  -5   5  10 406.636 78.3719   7
   5   5 -10 340.206 92.3255   8
   5  -5 -10 31.2230 54.1189   3
   5  -5 -10 363.848 94.0258   2
  -5   5  10 211.655 66.2299   5
   5   5  -9 170.016 62.7670   7
  -5  -5   9 92.8973 49.3511   9
   5   5  -9 121.412 57.8778   2
   5  -5  -9 68.5306 81.9365   3
   5  -5  -9 69.4756 35.5667   2
  -5   5   9 82.8825 37.9351   5
   5   5  -9 86.8057 46.4646   8
  -5   5   9 88.0603 46.8348   9
  -5   5   9 70.2739 31.3966   7
  -5  -5   8 1048.22 197.299   3
   5   5  -8 798.852 137.566   7
   5   5  -8 1001.37 162.176   8
   5   5  -8 473.256 109.607   6
   5  -5  -8 1012.03 228.155   3
  -5   5   8 1013.06 127.488   5
   5   5  -8 735.724 108.039   4
   5   5  -8 1191.45 218.058   2
  -5   5   8 1094.93 131.411   7
  -5   5   8 1086.39 163.067   9
  -5  -5   7 151.450 67.2650   3
   5   5  -7 118.058 45.9279   4
  -5   5   7 135.540 44.4377   7
   5   5  -7 133.529 52.4463   7
  -5   5   7 165.719 45.9389   5
   5   5  -7 137.796 46.4470   6
   5  -5  -7 184.116 88.7777   3
   5   5  -7 261.535 103.215   2
  -5   5   7 221.863 66.5933   9
   5   5  -7 218.304 83.1061   8
   5   5  -6 15.2565 16.6401   4
   5  -5  -6 3.86169 11.2665   4
   5   5  -6 36.1908 29.3475   7
  -5  -5   6 52.7393 38.5980   3
  -5   5   6-4.32973 5.52328   7
   5   5  -6-6.48250 26.4722   6
   5  -5  -6 82.3862 55.1587   3
  -5   5   6 21.5227 21.5855   5
  -5   5   6 60.4374 32.2380   9
   5   5  -6-8.67539 23.6649   8
   5   5  -5 33.0251 21.4751   4
  -5  -5   5 6.85991 14.9120   4
   5  -5  -5 25.8839 31.5542   4
   5   5  -5 41.7659 29.9426   7
  -5   5   5 37.8978 32.7767   9
   5   5  -5 45.3965 25.5534   6
   5  -5  -5 16.1458 8.07382   1
   5  -5  -5 49.5941 65.5211   3
  -5   5   5 46.6789 28.4160   7
  -5   5   5 25.2229 15.2233   5
  -5  -5   5 109.582 62.4743   3
   5   5  -5 21.9291 23.2062   8
   5  -5  -4 762.258 115.496   4
   5  -5  -4 678.615 66.7420   1
  -5   5   4 756.994 113.312   7
  -5  -5   4 481.018 79.8198   4
   5   5  -4 609.278 115.611   7
  -5  -5   4 826.910 162.605   3
   5  -5  -4 580.728 112.476   6
   5  -5  -4 677.953 158.341   3
   5   5  -4 751.649 104.852   4
  -5   5   4 843.202 104.660   9
   5   5  -4 973.851 163.916   8
   5  -5  -3 4499.44 297.179   4
  -5   5   3 4896.20 319.070   7
   5   5  -3 5026.20 325.458   7
   5  -5  -3 4054.75 395.576   3
  -5  -5   3 4710.14 260.916   6
   5   5  -3 4590.22 301.674   4
   5  -5  -3 4654.92 343.774   6
  -5  -5   3 4336.22 388.644   3
  -5   5   3 5585.29 278.175   9
   5   5  -3 5144.44 399.671   8
   5  -5  -3 4342.79 218.792   1
  -5   5   2 2933.21 238.246   7
   5   5  -2 3254.80 250.090   7
   5  -5  -2 2666.20 306.069   3
  -5  -5   2 3159.19 189.898   6
   5  -5  -2 3203.46 270.448   6
  -5  -5   2 2854.25 307.715   3
  -5   5   2 3483.29 184.320   9
  -5   5   2 2948.93 244.717   2
   5  -5  -2 2855.40 167.846   1
  -5  -5   2 2760.57 239.203   9
   5   5  -2 3068.67 248.058   4
   5   5  -2 3238.80 309.991   8
   5  -5  -2 2576.15 197.078   4
  -5   5   1 2483.52 209.930   7
   5   5  -1 2267.12 204.940   7
   5   5  -1 2188.45 149.411   1
   5   5  -1 2281.46 282.997   3
   5  -5  -1 2093.29 260.383   3
  -5  -5   1 2252.58 151.387   6
   5  -5  -1 2433.33 229.743   6
  -5  -5   1 2465.62 273.029   3
  -5   5   1 2268.81 199.487   2
  -5   5   1 1096.43 90.4035   9
   5   5  -1 2437.51 264.174   8
   5  -5  -1 2149.65 149.917   4
  -5  -5   1 2805.67 215.954   9
  -5   5   0 2684.50 225.457   7
   5   5   0 2363.90 297.910   3
   5   5   0 2594.38 228.760   7
   5   5   0 2639.24 173.735   1
   5  -5   0 2621.12 285.116   3
   5  -5   0 3065.85 261.310   6
  -5  -5   0 2265.54 167.011   6
  -5  -5   0 2583.29 280.414   3
  -5  -5   0 2354.34 220.838   4
  -5   5   0 2841.00 226.240   2
  -5  -5   0 3076.01 240.249   9
   5   5   0 2683.46 287.872   8
   5  -5   0 2452.74 145.265   4
   5  -5   1 119.251 21.9532   4
  -5  -5  -1 442.340 90.4652   4
  -5   5  -1 486.399 91.5792   7
   5   5   1 511.514 90.4010   7
   5  -5   1 470.583 102.807   6
  -5  -5  -1 363.452 59.8339   6
   5   5   1 692.470 158.432   3
  -5   5  -1 617.919 78.7766   1
  -5  -5  -1 512.092 137.723   3
   5  -5   1 388.760 104.615   3
  -5  -5  -1 679.748 114.065   9
   5   5   1 322.677 56.6403   1
   5   5   1 405.526 110.482   8
  -5  -5  -2 37.8891 37.8384   4
  -5   5  -2 84.4496 38.1086   7
   5   5   2 79.8991 34.2736   7
   5  -5   2 105.578 55.4003   6
   5  -5   2 79.5292 48.4776   3
  -5   5  -2 71.5956 42.3535   5
  -5  -5  -2 104.838 51.9389   3
  -5   5  -2 106.956 34.3008   1
   5   5   2 89.8576 61.0932   8
  -5  -5  -3 315.623 91.7987   4
  -5   5  -3 527.377 87.1101   1
   5  -5   3 272.849 88.0154   3
  -5   5  -3 420.500 89.5825   7
   5   5   3 324.766 74.9557   7
   5  -5   3 436.432 101.957   6
  -5  -5  -3 390.983 108.451   3
   5   5   3 519.479 126.929   5
   5   5   3 353.824 102.385   8
  -5   5  -4 2825.06 235.656   1
  -5   5  -4 2526.31 226.837   7
   5  -5   4 2762.50 276.926   6
  -5  -5  -4 2549.00 294.116   3
   5  -5   4 2308.90 276.204   3
  -5  -5  -4 2683.29 277.622   4
   5   5   4 2737.78 304.195   5
   5   5   4 2970.19 293.059   8
  -5   5  -5 2259.41 224.591   1
  -5   5  -5 1936.77 197.575   7
   5   5   5 2383.48 258.657   8
   5  -5   5 2474.60 265.153   6
  -5  -5  -5 1859.61 261.048   3
   5  -5   5 1929.87 247.313   3
  -5  -5  -5 1846.69 164.965   1
   5   5   5 1952.27 265.897   5
  -5  -5  -5 1897.11 241.447   4
   5   5   6 32.0585 32.5857   8
  -5  -5  -6-43.0639 39.9548   4
  -5  -5  -6 59.3954 30.0041   1
  -5   5  -6-2.21936 7.62058   7
   5  -5   6 45.2026 45.7273   6
  -5   5  -6 41.1970 30.2144   1
  -5  -5  -6 90.9618 61.5786   3
  -5   5  -6 24.9307 34.7685   2
   5   5   6 13.6447 19.4840   5
   5  -5   6 24.6227 21.9570   3
  -5  -5  -7 333.728 107.878   4
  -5   5  -7 415.916 89.8454   7
   5   5   7 441.408 106.543   8
  -5   5  -7 410.771 97.6932   1
   5  -5   7 428.368 113.964   3
  -5  -5  -7 336.422 84.2425   1
  -5  -5  -7 465.517 137.622   3
  -5   5  -7 516.433 130.265   2
   5   5   7 478.677 131.123   5
   5   5   8 56.4731 33.8358   8
  -5  -5  -8-13.5867 55.9537   4
   5   5   8 5.68885 10.0066   5
  -5   5  -8 34.5929 25.5005   7
  -5   5  -8 3.72700 53.5790   1
  -5  -5  -8-2.41830 8.13652   1
  -5  -5  -8-16.6934 24.4349   3
  -5   5  -8 16.2442 34.1499   2
  -5  -5  -9 240.877 107.662   4
  -5  -5  -9 111.337 51.6468   1
  -5   5  -9 246.259 95.9192   1
  -5  -5  -9 225.164 108.145   3
   5   5   9 158.453 80.5540   5
  -5   5  -9 295.435 100.038   2
  -5   7   8 117.681 48.7367   7
   5   7  -8 77.1099 43.6207   7
   5  -7  -8 257.320 127.904   3
   5   7  -8 88.5396 75.6962   2
  -5   7   8 193.405 67.4818   9
  -5  -7   8 183.122 99.8464   3
   5   7  -8 178.478 97.3205   8
  -5  -7   7 221.623 113.122   3
  -5   7   7 20.7824 22.6584   7
   5   7  -7 25.9088 18.7259   7
   5  -7  -7 22.6247 12.2678   6
   5  -7  -7 33.0373 62.8640   3
  -5   7   7 75.8671 49.0248   9
   5   7  -7-1.25064 30.2949   8
  -5   7   6 29.3308 47.7132   7
   5   7  -6 17.2720 16.5286   7
   5  -7  -6-1.46108 24.0079   6
   5  -7  -6-57.3216 55.2056   3
  -5   7   6-15.3291 8.88188   9
   5   7  -6-91.4290 52.1402   8
  -5  -7   6 23.9230 46.0733   3
  -5   7   5 26.0392 24.9035   7
   5   7  -5-13.2451 13.1775   7
   5  -7  -5 10.4605 24.0385   6
   5  -7  -5-12.2592 26.3275   3
  -5   7   5 54.1366 40.7542   5
   5   7  -5 9.69128 28.1976   8
  -5  -7   5 10.2570 27.6818   3
  -5   7   4 361.698 91.1883   7
   5   7  -4 140.642 60.6145   7
  -5  -7   4 309.153 74.4590   6
   5  -7  -4 214.807 77.5615   6
   5  -7  -4 139.744 78.2848   3
  -5  -7   4 399.218 130.820   3
  -5   7   3 728.627 129.439   7
   5   7  -3 485.295 107.435   7
  -5  -7   3 619.801 97.7226   6
   5  -7  -3 643.744 133.480   6
   5  -7  -3 485.381 147.658   3
  -5  -7   3 675.764 169.425   3
  -5  -7   2 430.853 82.9991   4
  -5   7   2 562.702 116.696   7
   5   7  -2 573.061 116.508   7
  -5  -7   2 619.275 95.2703   6
   5  -7  -2 572.607 123.710   6
   5  -7  -2 415.250 138.715   3
  -5  -7   2 555.762 150.182   3
  -5  -7   1 344.429 77.9529   4
  -5   7   1 332.663 87.6606   7
   5   7  -1 197.962 85.1980   7
  -5  -7   1 314.300 66.6218   6
   5  -7  -1 391.590 103.594   6
   5  -7  -1 356.264 124.941   3
  -5  -7   1 398.490 126.948   3
   5  -7   0 301.040 118.518   3
  -5  -7   0 343.666 83.5956   4
  -5   7   0 395.405 95.8300   7
   5   7   0 235.283 69.5295   7
   5   7   0 572.945 153.920   8
   5  -7   0 341.193 98.0054   6
  -5  -7   0 253.445 59.5135   6
  -5  -7   0 427.294 131.481   3
  -5  -7  -1 1.89946 11.0465   4
  -5   7  -1 46.9099 33.1648   7
   5   7   1-2.04504 23.5689   7
   5   7   1 20.7984 41.1439   8
   5  -7   1 54.2696 41.1144   6
  -5  -7  -1 8.45845 19.5195   6
  -5  -7  -1-3.42994 45.5439   3
   5  -7   1 86.4326 70.8490   3
   5   7   2-12.3624 34.9054   8
  -5  -7  -2 4.93692 20.7530   4
  -5   7  -2-5.54579 24.6009   7
   5   7   2 50.6974 37.4117   7
  -5  -7  -2 13.2573 8.82834   3
   5  -7   2-47.1056 42.7532   6
  -5  -7  -2 7.93103 11.0781   6
   5  -7   2 21.8707 34.8251   3
  -5  -7  -3 41.1215 22.6764   4
  -5   7  -3 34.5007 21.8102   7
   5   7   3 47.5662 36.5341   7
   5  -7   3 52.1605 44.3122   6
  -5  -7  -3 82.3226 71.5920   3
  -5  -7  -3 48.5673 28.6257   6
   5   7   3 81.8451 71.2883   5
   5  -7   3 47.8165 53.0771   3
   5   7   3 25.3649 34.1022   8
  -5  -7  -4 197.804 78.6740   4
  -5   7  -4 189.002 71.3984   7
   5   7   4 59.2020 40.7437   7
   5  -7   4 398.985 114.608   6
  -5  -7  -4 157.027 59.9218   6
   5  -7   4 162.438 85.4943   3
  -5  -7  -4 420.866 136.145   3
   5   7   4 411.691 132.093   5
   5   7   4 440.768 134.407   8
  -5  -7  -5 168.180 67.6344   4
  -5   7  -5 320.443 88.3570   7
   5  -7   5 561.924 137.154   6
   5   7   5 311.562 106.254   8
  -5  -7  -5 284.234 110.870   3
   5   7   5 270.525 119.030   5
   5  -7   5 77.6831 16.1308   3
   6   0 -14 743.276 165.347   2
  -6   0  14 1038.39 191.407   9
   6   0 -13 1975.56 262.769   2
  -6   0  13 2256.40 280.237   9
  -6   0  12 819.653 70.6119   7
   6   0 -12 1373.31 202.840   2
  -6   0  12 1383.74 202.012   9
   6   0 -11 140.036 61.3244   2
  -6   0  11 134.772 26.6663   7
   6   0 -11 21.2885 33.0683   5
  -6   0  11 147.951 67.9601   9
  -6   0  10 47.4492 29.1432   9
  -6   0  10 58.9333 20.1686   7
   6   0 -10 72.1269 21.4388   8
   6   0 -10 29.1183 16.2748   5
  -6   0  10 66.6178 29.8390   8
   6   0 -10 48.7409 32.1807   2
  -6   0   9 20483.8 794.560   7
   6   0  -9 24047.9 987.859   2
   6   0  -9 24665.3 824.082   8
  -6   0   9 23530.4 1000.96   9
  -6   0   9 20007.2 822.984   8
   6   0  -8 11445.7 618.544   4
  -6   0   8 11808.3 620.965   2
   6   0  -8 12860.2 610.742   2
  -6   0   8 11464.8 494.888   8
   6   0  -8 12971.6 493.166   8
  -6   0   7 38.2017 20.9154   8
   6   0  -7 34.0277 22.3755   8
   6   0  -7 23.4885 23.0090   2
   6   0  -7 40.8484 28.1645   5
   6   0  -7 26.9996 23.7284   4
  -6   0   7 49.2485 29.4190   2
   6   0  -6 7011.16 404.836   4
   6   0  -6 6709.57 314.963   8
  -6   0   6 5459.60 363.417   2
  -6   0   6 5435.62 300.773   8
   6   0  -5 681.393 103.625   4
  -6   0   5 559.493 91.0719   2
   6   0  -5 622.997 88.2052   2
  -6   0   5 634.928 84.2138   8
   6   0  -5 599.293 79.1999   8
   6   0  -4-6.98335 11.2308   2
   6   0  -4 12.9138 14.3876   8
  -6   0   4 20.2593 16.2931   8
   6   0  -4-0.88738 17.9629   4
  -6   0   4-0.45036 11.0533   2
  -6   0   3 418.258 70.5166   8
  -6   0   3 388.049 68.8589   2
   6   0  -3 557.098 69.0089   2
   6   0  -3 556.326 83.1329   8
   6   0  -3 814.477 109.249   4
  -6   0   2 2274.79 142.258   2
   6   0  -2 2201.42 125.887   2
   6   0  -2 2405.08 134.880   6
  -6   0   2 2262.17 171.407   8
   6   0  -2 2481.51 150.395   5
   6   0  -2 1458.72 160.196   4
   6   0  -1 4061.11 170.419   2
   6   0  -1 4498.50 208.865   6
  -6   0   1 4266.95 205.940   6
   6   0  -1 4332.98 241.169   1
   6   0  -1 4523.85 234.231   5
  -6   0   1 3998.78 248.167   8
   6   0  -1 4496.08 270.576   4
  -6   0   0 1772.64 152.336   8
   6   0   0 1822.27 147.907   1
   6   0   0 1962.13 130.954   6
  -6   0   0 1870.88 127.281   6
   6   0   0 1723.97 143.760   5
   6   0   0 1889.06 167.217   4
  -6   0  -1 422.365 71.2410   8
   6   0   1 363.852 77.1688   4
  -6   0  -1 456.828 83.1979   4
   6   0   1 408.728 71.3140   5
   6   0   1 471.063 66.9551   6
  -6   0  -1 458.558 62.7208   6
   6   0   1 415.677 70.7822   1
  -6   0  -1 510.582 77.4128   5
  -6   0  -2 8182.59 366.589   6
   6   0   2 7509.01 404.891   5
  -6   0  -2 7784.81 404.957   5
  -6   0  -2 5273.46 378.436   9
   6   0   2 7525.59 393.296   1
   6   0   2 7729.95 414.505   4
  -6   0  -2 7549.79 380.052   8
  -6   0  -2 7698.78 415.712   4
  -6   0  -3 160.397 45.5651   8
  -6   0  -3 204.675 71.4438   4
  -6   0  -3 173.150 24.1931   3
  -6   0  -3 230.244 28.3349   2
   6   0   3 153.123 49.5193   5
   6   0   3 205.489 56.2836   1
  -6   0  -3 198.892 57.8379   5
  -6   0  -3 79.2986 46.9391   9
  -6   0  -4 18198.6 735.165   8
  -6   0  -4 14401.1 713.539   6
  -6   0  -4 16862.8 745.945   9
  -6   0  -4 16656.7 639.441   3
  -6   0  -4 17731.8 804.060   4
  -6   0  -4 19152.4 642.129   2
   6   0   4 17262.1 811.843   5
  -6   0  -4 16707.7 799.112   5
   6   0   4 18810.7 676.216   2
  -6   0  -5 1915.37 197.449   1
   6   0   5 1934.22 157.205   2
  -6   0  -5 1939.75 185.408   6
  -6   0  -5 2006.82 213.164   4
  -6   0  -5 2296.72 149.598   2
  -6   0  -5 1824.88 139.834   3
   6   0   5 1737.30 209.990   5
  -6   0  -5 1876.35 215.341   5
  -6   0  -5 1252.39 162.358   9
  -6   0  -5 1845.87 166.725   8
  -6   0  -6 3021.50 279.726   4
   6   0   6 2519.69 201.523   2
  -6   0  -6 3453.83 209.072   2
  -6   0  -6 2419.29 183.779   3
   6   0   6 2765.92 282.167   5
  -6   0  -6 1458.83 162.498   8
  -6   0  -6 2918.67 260.705   1
  -6   0  -7 70.2097 35.8508   8
  -6   0  -7 644.289 72.1702   7
  -6   0  -7 686.088 133.330   4
  -6   0  -7 691.470 129.952   1
  -6   0  -7 912.523 107.058   2
   6   0   7 563.072 98.4263   2
   6   0   7 832.327 160.419   5
   6   0   7 721.397 120.704   9
  -6   0  -7 636.396 94.5258   3
   6   0   8 5490.96 345.451   2
  -6   0  -8 4888.10 212.456   7
  -6   0  -8 6961.08 345.916   2
  -6   0  -8 5055.48 309.970   3
   6   0   8 6442.32 479.115   5
   6   0   8 6548.54 392.055   9
  -6   0  -8 5231.10 406.102   4
  -6   0  -8 6612.61 424.992   1
   6   0   9 888.311 185.144   5
  -6   0  -9 699.024 149.741   4
  -6   0  -9 1093.10 183.903   1
  -6   0  -9 1171.39 148.693   2
   6   0   9 993.692 157.549   9
   6   0   9 873.102 91.0325   8
  -6   0 -10 201.641 80.4666   4
  -6   0 -10 126.446 75.9925   1
  -6   0 -10 288.425 79.8601   2
   6   0  10 295.510 116.690   5
   6   0  10 234.661 81.8875   9
  -6   0 -11-0.81575 37.0908   4
  -6   0 -11 62.1727 56.5788   1
   6   0  11 10.2342 43.8762   5
   6   0  11 55.9978 43.4444   9
   6   2 -14 524.692 152.754   2
   6  -2 -14 676.824 170.661   2
  -6  -2  14 515.825 137.258   9
  -6   2  14 850.352 180.277   9
   6   2 -13 1319.45 231.064   2
   6  -2 -13 1525.31 239.403   2
  -6  -2  13 1417.43 212.120   9
  -6   2  13 1606.92 241.588   9
  -6   2  12 854.277 164.042   9
   6  -2 -12 927.316 172.979   2
  -6  -2  12 906.407 163.178   9
   6   2 -12 808.076 172.199   2
  -6   2  11 54.7005 21.6927   8
   6   2 -11 53.5483 21.9009   8
  -6  -2  11 56.3629 24.2890   7
   6  -2 -11-9.84875 27.8516   2
  -6   2  11 64.7187 21.5392   7
  -6  -2  11 37.8678 38.0786   9
  -6   2  11 58.4137 43.4685   9
   6  -2 -11-33.4653 25.4255   5
   6   2 -11 82.1206 56.5289   2
  -6   2  10 257.041 52.2782   8
   6   2 -10 318.141 59.6666   8
  -6   2  10 277.063 49.2420   7
   6   2 -10 313.782 90.8772   2
   6  -2 -10 217.348 70.5604   2
  -6  -2  10 274.795 52.1759   7
  -6  -2  10 281.303 84.6089   9
  -6   2  10 212.449 73.5723   9
   6   2  -9 14378.6 714.068   4
  -6  -2   9 14053.2 577.038   7
   6   2  -9 16407.9 812.527   2
   6  -2  -9 16604.0 754.160   2
   6   2  -9 14825.9 772.198   5
  -6   2   9 14392.4 587.532   8
  -6   2   9 15862.6 745.488   9
   6   2  -9 15121.1 623.856   8
   6   2  -8 8091.13 487.955   4
  -6  -2   8 9193.24 404.286   7
   6   2  -8 10416.7 578.112   2
   6  -2  -8 11070.4 539.422   2
   6  -2  -8 6815.46 379.221   5
  -6   2   8 9425.93 513.592   9
  -6   2   8 7897.41 395.913   8
   6   2  -8 9397.17 447.740   8
   6   2  -7 126.478 42.2049   8
  -6   2   7 85.7848 39.9724   2
  -6   2   7 85.1227 32.5885   8
   6   2  -7 99.7329 45.5467   4
   6  -2  -7 103.106 48.9939   4
  -6  -2   7 71.7920 28.0268   7
   6  -2  -7 95.7243 38.5893   2
  -6   2   7 63.3139 36.6663   9
   6  -2  -7 16.4308 20.0754   5
   6   2  -7 146.381 54.9827   2
   6   2  -7 103.079 46.8602   3
   6  -2  -6 2655.67 239.190   4
   6   2  -6 2887.74 259.432   2
  -6  -2   6 2760.38 186.096   7
  -6   2   6 2521.50 211.533   2
   6  -2  -6 3066.82 228.510   2
   6   2  -6 2891.19 267.686   3
   6   2  -6 2794.18 214.372   8
  -6   2   6 2988.15 200.451   8
   6   2  -6 2731.60 232.606   4
   6  -2  -5 1063.99 138.324   4
   6   2  -5 963.193 124.596   4
  -6   2   5 1056.78 118.121   2
   6  -2  -5 1137.96 115.384   8
   6   2  -5 1090.61 151.335   3
   6   2  -5 1037.81 127.539   8
  -6   2   5 1140.56 114.363   8
  -6  -2   5 903.512 100.536   7
  -6   2   4-0.07379 10.0309   8
   6  -2  -4 24.8817 20.6592   8
  -6   2   4 5.65341 6.00540   2
   6   2  -4 0.12174 6.76821   3
   6  -2  -4 19.1858 17.0745   4
  -6  -2   4 4.97252 9.24099   7
   6  -2  -4 15.6346 10.1936   2
   6   2  -4 5.60021 3.60905   6
   6   2  -4 24.3224 25.8015   8
   6   2  -4-1.68555 12.6519   4
   6   2  -3 268.501 71.9375   8
  -6  -2   3 447.956 82.0346   3
  -6   2   3 272.204 55.0343   8
   6  -2  -3 384.332 65.6614   8
   6   2  -3 334.996 73.8413   4
  -6   2   3 323.972 55.7239   2
   6  -2  -3 367.598 71.6550   4
  -6   2   3 353.272 69.1329   4
  -6  -2   3 287.154 54.9515   7
   6  -2  -3 409.373 57.9442   2
   6  -2  -3 320.814 60.5229   6
   6   2  -3 354.715 77.4486   3
  -6  -2   3 339.470 77.6023   8
  -6   2   2 1.89201 5.36281   8
  -6   2   2 10.6057 4.48706   5
   6  -2  -2 2.24458 6.12845   1
   6   2  -2 17.1536 14.3453   4
   6  -2  -2 15.3104 11.1436   4
  -6   2   2 12.8477 11.0247   2
  -6   2   2 65.9795 36.1283   4
  -6  -2   2-0.79356 10.4313   7
   6  -2  -2 18.5392 15.9240   6
   6  -2  -2 43.2856 27.7717   3
   6   2  -2-0.09867 11.4544   3
  -6  -2   2-6.49504 9.20107   8
  -6  -2   2 30.4206 6.23734   3
   6  -2  -1 818.544 103.503   4
  -6   2   1 1057.81 116.139   4
  -6  -2   1 897.585 99.8617   7
   6  -2  -1 914.223 97.2468   1
   6  -2  -1 894.615 114.744   3
   6   2  -1 1031.16 119.176   3
   6  -2  -1 952.923 109.578   6
  -6  -2   1 1015.63 113.101   3
  -6   2   1 1116.16 90.0530   2
   6   2  -1 1005.49 102.587   1
  -6   2   1 1170.02 90.3573   5
  -6  -2   1 997.976 131.376   8
   6   2  -1 868.249 120.614   4
  -6   2   1 883.580 104.548   8
   6  -2   0 1786.43 149.350   1
   6  -2   0 1814.88 151.847   4
  -6  -2   0 1751.02 144.410   7
   6   2   0 1701.59 146.000   1
   6   2   0 1874.72 159.572   3
  -6  -2   0 1611.38 90.6227   6
   6  -2   0 1765.22 155.098   3
   6  -2   0 1812.86 158.602   6
   6   2   0 1794.76 183.088   4
  -6  -2   0 2055.91 156.447   3
  -6   2   0 1865.11 112.594   2
  -6   2   0 1857.17 139.495   5
  -6   2   0 1870.68 146.973   1
  -6  -2   0 1863.31 183.934   8
  -6   2   0 1841.08 163.477   4
  -6   2   0 1766.78 154.343   8
  -6   2  -1 498.395 78.0057   1
  -6   2  -1 509.942 80.0802   8
   6   2   1 458.403 97.2122   4
   6  -2   1 502.550 77.6636   1
  -6  -2  -1 205.482 69.9238   7
  -6   2  -1 542.257 81.9282   4
  -6   2  -1 535.415 77.0644   7
   6  -2   1 510.452 82.9090   6
   6   2   1 463.440 72.8150   1
  -6   2  -1 443.534 76.0262   3
   6   2   1 491.857 57.3878   2
  -6   2  -1 535.674 80.7969   5
   6  -2   1 488.335 73.9674   3
  -6  -2  -1 476.956 71.2968   3
   6   2   1 541.487 96.5106   5
  -6  -2  -1 563.838 88.3297   9
   6  -2   1 495.750 78.8625   4
  -6  -2  -1 582.006 99.1013   8
  -6   2  -2 2209.89 163.440   7
  -6  -2  -2 2106.19 161.417   7
   6   2   2 2357.64 184.797   1
  -6   2  -2 2459.96 189.126   1
  -6   2  -2 2318.84 178.775   3
   6  -2   2 2506.13 198.870   6
  -6  -2  -2 2184.43 163.068   3
  -6   2  -2 2578.28 204.408   6
   6  -2   2 2249.74 163.575   3
   6   2   2 2302.45 139.980   2
   6  -2   2 2268.48 210.099   5
  -6   2  -2 2329.37 192.496   5
   6   2   2 2707.68 231.847   5
   6  -2   2 2315.95 189.162   1
  -6  -2  -2 2499.19 206.665   9
  -6   2  -2 279.464 78.1224   9
  -6  -2  -2 2203.81 205.230   8
   6  -2   2 2269.03 175.285   4
  -6   2  -2 2533.83 185.809   8
  -6   2  -2 2397.58 182.375   4
  -6   2  -3 1395.06 128.834   7
  -6   2  -3 1383.13 122.693   2
  -6   2  -3 1491.95 156.788   1
  -6  -2  -3 1035.50 125.469   7
  -6   2  -3 1386.25 143.524   4
  -6  -2  -3 1383.72 140.912   1
   6  -2   3 1632.20 169.358   6
  -6   2  -3 1415.41 143.157   3
  -6  -2  -3 1236.12 127.378   3
  -6   2  -3 1473.26 160.231   6
   6   2   3 1432.66 114.762   2
   6  -2   3 1418.66 129.529   3
   6  -2   3 1461.29 175.969   5
  -6   2  -3 1569.02 170.591   5
   6   2   3 1442.83 178.538   5
  -6  -2  -3 1486.35 167.503   9
   6   2   3 1330.45 147.803   1
  -6   2  -3 581.493 84.4231   9
  -6   2  -3 1444.15 143.328   8
  -6   2  -4 8645.39 386.268   8
  -6   2  -4 8846.13 434.626   1
  -6   2  -4 8894.20 357.994   7
  -6   2  -4 9093.18 362.435   2
  -6  -2  -4 8651.07 340.886   7
  -6  -2  -4 8795.08 399.213   1
  -6  -2  -4 8098.09 381.004   3
   6   2   4 8185.41 327.598   2
  -6   2  -4 8537.09 398.411   3
  -6   2  -4 9847.65 455.923   6
   6  -2   4 8948.60 493.825   5
  -6   2  -4 9061.46 467.690   5
   6   2   4 8961.62 489.227   5
  -6   2  -4 9116.16 416.739   4
  -6  -2  -4 8832.13 449.554   9
  -6  -2  -4 8709.79 479.581   4
  -6   2  -5 2138.60 216.506   1
   6   2   5 1150.72 149.342   8
  -6   2  -5 2135.51 162.118   7
  -6  -2  -5 1959.00 147.808   7
  -6  -2  -5 2128.55 201.156   1
  -6   2  -5 2617.47 184.474   2
  -6   2  -5 2206.82 203.901   4
  -6  -2  -5 2200.03 242.850   4
   6   2   5 2253.09 165.286   2
  -6  -2  -5 2362.47 206.195   3
  -6   2  -5 1919.36 184.652   3
   6  -2   5 2250.53 253.494   5
   6   2   5 2062.74 234.813   5
  -6   2  -5 396.547 94.0183   9
  -6   2  -5 2139.56 181.248   8
  -6  -2  -6 2489.43 226.180   1
  -6   2  -6 2570.19 174.230   7
   6   2   6 1421.48 160.786   8
  -6  -2  -6 1992.16 148.752   7
  -6   2  -6 2268.33 191.380   8
  -6   2  -6 2929.89 205.298   2
  -6  -2  -6 2612.18 235.354   3
  -6   2  -6 2203.20 210.909   3
   6   2   6 2439.24 270.871   5
  -6   2  -6 284.066 87.3086   9
  -6  -2  -6 2109.96 263.293   4
   6   2   6 2402.69 185.632   2
  -6   2  -6 2365.74 231.120   4
  -6   2  -6 2304.07 238.299   1
  -6  -2  -7 618.948 142.164   4
  -6   2  -7 801.663 135.409   4
  -6   2  -7 863.913 98.0652   7
   6   2   7 736.311 108.931   2
  -6   2  -7 800.007 108.740   2
  -6   2  -7 851.553 143.898   1
  -6  -2  -7 447.449 66.5550   7
   6   2   7 819.772 159.360   5
   6   2   7 752.625 99.7968   8
  -6   2  -7 774.985 111.927   8
  -6  -2  -7 146.342 64.0031   3
  -6  -2  -7 876.877 139.972   1
  -6  -2  -7 765.143 104.475   2
  -6   2  -7 3.52164 33.6932   9
  -6   2  -7 585.806 107.304   3
   6   2   7 951.531 147.194   9
  -6  -2  -8 2952.12 278.563   1
  -6   2  -8 2116.47 190.313   8
  -6   2  -8 2986.71 187.417   7
  -6   2  -8 2891.41 280.058   4
   6   2   8 2960.86 250.915   2
  -6   2  -8 3348.33 315.992   1
  -6   2  -8 3386.26 239.897   2
  -6   2  -8 2088.90 235.551   3
   6   2   8 3349.78 345.790   5
  -6  -2  -8 3215.57 228.388   2
   6   2   8 3816.14 318.374   9
   6   2   8 1719.83 162.701   8
  -6  -2  -8 2847.75 321.552   4
  -6   2  -9 1042.56 180.453   4
  -6   2  -9 1231.41 200.527   1
  -6   2  -9 1149.44 147.280   2
  -6  -2  -9 1050.79 202.679   4
  -6  -2  -9 1082.43 174.101   1
  -6  -2  -9 1144.28 142.872   2
   6   2   9 1049.19 206.682   5
   6   2   9 1247.29 188.903   9
  -6   2 -10 53.0540 24.2525   2
  -6  -2 -10 49.5759 45.0061   4
  -6   2 -10 118.335 62.8243   4
  -6   2 -10 77.2156 51.2132   1
  -6  -2 -10 89.3309 38.3916   1
  -6  -2 -10 89.2701 42.1167   2
   6   2  10 74.9210 42.8814   5
   6   2  10 141.519 75.2046   9
   6  -4 -13 400.321 114.524   2
  -6  -4  13 474.655 128.150   9
   6   4 -13 423.048 144.669   2
  -6  -4  12 204.509 85.3626   9
   6   4 -12 302.043 117.324   2
   6  -4 -12 305.429 95.3867   2
  -6   4  12 298.187 99.7135   9
   6   4 -11-45.7409 29.6528   8
  -6   4  11 14.5488 20.0281   7
   6  -4 -11 12.1303 15.2614   2
  -6   4  11-19.0809 34.0051   5
  -6  -4  11 45.5720 38.3015   9
  -6   4  11 1.67800 29.7449   9
   6   4 -11-16.0951 18.4329   2
  -6   4  10 230.452 61.9649   8
  -6   4  10 495.901 81.1906   7
  -6  -4  10 366.103 105.555   9
   6  -4 -10 418.802 99.7191   2
   6   4 -10 498.472 99.0381   8
  -6   4  10 302.028 71.9406   5
  -6   4  10 627.073 134.823   9
   6   4 -10 491.223 136.094   2
   6   4  -9 4862.01 431.999   2
  -6   4   9 4314.89 265.601   7
  -6   4   9 4740.90 282.193   5
   6  -4  -9 4440.68 333.225   2
  -6   4   9 5731.22 393.342   9
   6   4  -9 3218.33 278.324   4
   6   4  -9 4916.63 341.511   8
  -6   4   9 3840.05 265.859   8
   6   4  -8 4401.26 406.380   2
  -6   4   8 4425.78 274.853   7
   6   4  -8 2170.64 215.079   6
  -6   4   8 4682.30 258.812   5
   6  -4  -8 4450.06 321.160   2
  -6   4   8 4946.68 352.504   9
   6   4  -8 4809.04 348.871   8
  -6   4   8 3977.38 276.166   8
   6   4  -8 3535.55 282.805   4
   6   4  -7 58.0088 40.9038   8
  -6  -4   7 39.1311 30.2002   3
  -6   4   7 64.9796 31.2111   8
   6   4  -7 28.4283 14.9444   4
  -6   4   7 102.973 39.4011   7
   6   4  -7 56.3639 36.2337   6
   6  -4  -7 75.5513 41.5270   2
  -6   4   7 105.841 46.6958   9
   6   4  -7 66.0521 45.4610   2
  -6   4   7 71.9429 22.6909   5
  -6   4   6 578.113 95.3944   8
   6   4  -6 527.429 93.6268   4
  -6   4   6 520.952 86.5454   7
   6  -4  -6 548.662 109.715   4
  -6   4   6 704.287 113.028   9
   6   4  -6 443.547 70.0418   6
   6  -4  -6-6.42191 38.6264   3
  -6   4   6 536.652 63.1098   5
   6  -4  -6 473.140 93.4151   2
   6   4  -6 596.178 139.292   2
  -6  -4   6 508.071 117.260   3
   6   4  -6 516.871 116.223   8
   6   4  -5 571.539 100.321   4
  -6   4   5 533.617 89.3706   7
  -6   4   5 620.681 103.389   2
   6  -4  -5 598.887 109.755   4
   6   4  -5 537.220 70.1269   6
   6  -4  -5 643.175 149.299   3
  -6   4   5 523.409 59.4588   5
  -6   4   5 710.781 103.512   9
  -6   4   5 764.826 110.491   8
   6   4  -5 584.627 124.801   8
  -6  -4   5 590.247 127.147   3
   6   4  -4 80.5461 49.0648   3
  -6   4   4 81.4085 35.5272   8
   6   4  -4 49.0558 38.7114   8
  -6   4   4 62.1729 28.4596   7
   6  -4  -4 57.5951 30.5280   4
  -6  -4   4 92.7545 40.1752   7
  -6   4   4 72.0141 35.6062   2
   6   4  -4 50.3228 25.0358   4
  -6   4   4 86.1310 36.4258   9
   6  -4  -4 52.4255 35.1241   6
   6  -4  -4 66.9947 39.5547   3
   6  -4  -4 97.7799 28.7756   1
  -6  -4   4 94.5807 49.7708   3
  -6   4   3 352.091 77.0504   8
  -6   4   3 265.019 60.4085   7
   6  -4  -3 254.227 60.9676   4
  -6  -4   3 298.764 65.8200   7
   6   4  -3 166.522 62.0593   7
  -6   4   3 325.579 68.1668   2
   6  -4  -3 211.399 43.0378   1
   6   4  -3 346.659 90.7937   8
   6  -4  -3 272.459 65.8827   6
   6  -4  -3 244.048 81.1196   3
   6   4  -3 294.696 91.1949   3
  -6   4   3 287.933 56.5568   9
  -6  -4   3 389.626 97.5746   3
   6   4  -3 206.502 60.8204   4
  -6   4   2 68.8628 26.6059   7
  -6   4   2 118.551 46.9897   8
   6   4  -2 151.442 52.4246   4
   6  -4  -2 67.2747 31.9704   4
  -6  -4   2 102.031 45.8756   7
  -6   4   2 98.7550 36.3823   2
  -6  -4   2 93.1622 19.5774   6
   6  -4  -2 90.4535 41.6091   6
   6  -4  -2 80.4279 26.4438   1
   6  -4  -2 24.1663 21.9806   3
   6   4  -2 59.8382 42.0167   3
  -6   4   2 46.1225 23.7356   9
  -6  -4   2 43.6472 26.2051   3
   6   4  -2 117.245 49.7081   8
  -6   4   1 345.504 74.1759   8
   6   4  -1 367.956 83.4996   4
   6  -4  -1 317.726 57.2281   1
  -6  -4   1 312.559 88.3964   3
  -6  -4   1 276.099 72.4578   4
   6  -4  -1 322.488 59.9481   4
  -6   4   1 326.268 70.1356   7
  -6  -4   1 466.573 81.6007   7
  -6  -4   1 390.961 43.3278   6
   6  -4  -1 360.691 81.4444   6
  -6   4   1 375.370 69.8727   2
   6   4  -1 309.162 100.884   3
  -6   4   1 149.413 64.3266   5
   6  -4  -1 297.677 87.2419   3
  -6   4   1 360.990 54.8859   9
   6   4  -1 363.052 61.0479   1
  -6  -4   1 206.342 80.9452   9
   6   4  -1 478.096 105.624   8
  -6   4   0 658.624 107.404   8
   6   4   0 592.727 82.5656   1
  -6  -4   0 542.972 102.543   4
  -6   4   0 604.054 95.2291   7
   6   4   0 653.443 124.070   8
  -6  -4   0 652.680 96.4492   7
  -6  -4   0 522.090 57.5279   6
   6  -4   0 711.819 117.743   6
  -6   4   0 385.634 142.404   3
   6   4   0 740.923 144.509   3
  -6   4   0 600.927 85.9063   2
  -6   4   0 578.006 102.411   5
   6  -4   0 551.138 118.144   3
   6  -4   0 645.639 87.6585   1
  -6  -4   0 670.927 126.839   3
  -6  -4   0 737.172 114.031   9
   6   4   0 596.927 114.046   4
   6  -4   0 599.138 76.3891   4
   6  -4   1 66.5464 25.1249   4
  -6  -4  -1 95.2601 45.6359   4
  -6   4  -1 77.7008 31.8423   1
  -6   4  -1 76.3242 35.3481   7
   6   4   1 91.4221 54.5313   8
   6   4   1 59.8863 28.7959   1
  -6   4  -1 101.201 32.4374   4
  -6  -4  -1 65.6616 30.0130   7
   6  -4   1 57.5565 39.1263   6
   6   4   1 158.073 69.4036   3
  -6   4  -1 17.0646 6.12339   3
  -6   4  -1 65.0881 29.7620   5
   6  -4   1 50.7463 38.6104   3
  -6   4  -1-2.97335 3.40004   9
  -6  -4  -1 185.036 67.9725   9
  -6  -4  -1 29.4936 25.0644   3
   6   4   2 487.688 106.231   8
  -6  -4  -2 349.818 102.364   4
  -6   4  -2 436.596 79.7347   7
  -6  -4  -2 453.422 99.4705   3
  -6   4  -2 439.004 66.0523   4
  -6  -4  -2 499.012 84.9447   7
   6  -4   2 435.946 91.6626   6
   6   4   2 384.799 73.5121   2
  -6   4  -2 342.159 93.3803   3
  -6   4  -2 498.880 87.5331   1
  -6   4  -2 475.796 98.8794   5
   6   4   2 505.080 117.181   5
   6  -4   2 417.971 96.3046   3
   6   4   2 460.232 78.2792   1
  -6  -4  -3 928.557 157.589   4
  -6   4  -3 878.694 116.664   7
  -6   4  -3 953.142 125.876   1
  -6  -4  -3 918.823 116.242   7
  -6   4  -3 878.648 95.1672   4
   6  -4   3 880.726 141.205   6
   6   4   3 862.696 112.775   2
  -6   4  -3 885.699 159.006   3
  -6   4  -3 1005.14 151.586   5
  -6  -4  -3 786.040 136.113   3
   6   4   3 1021.97 171.844   5
   6   4   3 1116.02 159.766   8
   6  -4   3 826.970 137.401   3
  -6   4  -4 3102.26 191.153   4
  -6   4  -4 3263.76 226.852   7
  -6   4  -4 3490.17 261.205   1
  -6  -4  -4 2442.38 190.871   7
   6  -4   4 4032.53 316.516   6
  -6   4  -4 2043.29 249.481   3
  -6  -4  -4 3380.15 290.464   3
   6   4   4 3588.92 250.313   2
   6  -4   4 3156.15 274.104   3
  -6  -4  -4 3420.64 213.335   1
   6   4   4 3571.83 326.733   5
  -6  -4  -4 2931.96 318.244   4
   6   4   4 3843.30 293.629   8
  -6  -4  -5 544.598 129.914   4
  -6   4  -5 549.994 85.5861   4
  -6   4  -5 550.768 91.1846   7
   6   4   5 490.913 107.831   8
  -6  -4  -5 307.501 69.1592   7
   6  -4   5 676.042 131.754   6
   6  -4   5 527.855 110.685   3
  -6   4  -5 287.545 93.6194   3
  -6  -4  -5 434.194 108.917   3
  -6   4  -5 545.133 108.841   1
  -6   4  -5 437.481 109.512   2
  -6   4  -5 42.9319 24.1289   9
   6   4   5 463.522 90.8297   2
   6   4   5 579.722 135.457   5
  -6  -4  -5 449.156 81.4692   1
   6   4   6 543.726 112.902   8
   6  -4   6 625.461 123.636   3
  -6  -4  -6 480.309 149.996   4
  -6   4  -6 640.095 99.7629   7
  -6  -4  -6 197.078 57.5633   7
  -6   4  -6 747.136 133.536   1
  -6  -4  -6 687.581 109.036   1
  -6  -4  -6 730.332 146.430   3
  -6   4  -6 358.530 101.815   3
  -6   4  -6 672.174 125.442   2
   6   4   6 723.770 162.829   5
  -6   4  -6 787.300 105.421   4
  -6  -4  -7 179.795 83.6897   4
  -6   4  -7 162.266 57.4442   4
  -6  -4  -7 151.231 51.2050   1
  -6   4  -7 181.978 53.4535   7
   6   4   7 175.919 63.7420   8
  -6   4  -7 214.106 81.1617   1
  -6  -4  -7 127.932 63.6562   3
  -6   4  -7 220.498 71.5386   2
   6   4   7 156.084 71.5540   5
  -6  -4  -8 767.803 129.726   1
  -6  -4  -8 848.009 191.889   4
  -6   4  -8 955.381 123.091   7
  -6   4  -8 1083.01 184.766   1
  -6  -4  -8 760.329 161.239   3
   6   4   8 1074.76 204.822   5
  -6   4  -8 1049.26 168.758   2
   6   4   8 921.697 138.846   8
  -6  -4  -9 467.548 143.659   4
  -6   4  -9 721.312 154.514   1
   6   4   9 658.892 173.129   5
  -6   4  -9 652.949 130.911   2
  -6  -4  -9 309.784 84.2309   1
   6   6 -10 62.1188 30.8949   8
  -6   6  10 136.338 49.6798   7
   6  -6 -10 149.727 96.3622   3
   6   6 -10 98.5656 76.0825   2
  -6   6  10 229.750 83.0201   9
  -6  -6   9 858.998 201.772   3
  -6   6   9 899.481 136.297   7
   6  -6  -9 726.012 198.544   3
   6   6  -9 805.703 194.692   2
  -6   6   9 1329.35 195.221   9
   6   6  -9 1099.73 196.829   8
  -6  -6   8 854.056 193.631   3
  -6   6   8 809.471 131.362   7
   6   6  -8 455.448 110.181   7
   6  -6  -8 910.814 216.012   3
   6   6  -8 1173.00 236.185   2
  -6   6   8 1251.07 180.781   9
   6   6  -8 1013.79 189.134   8
  -6  -6   7 136.453 64.5421   3
   6   6  -7 2.33536 45.4959   2
  -6   6   7 97.7724 44.5660   7
   6   6  -7 112.876 55.5706   7
   6  -6  -7 103.572 60.6922   3
  -6   6   7 80.8227 33.1038   9
   6   6  -7 113.578 63.6849   8
  -6   6   6 180.791 62.6630   7
   6   6  -6 108.131 51.6441   7
   6  -6  -6 301.847 90.8481   6
   6  -6  -6 169.389 94.3110   3
  -6   6   6 45.4392 18.6956   5
  -6   6   6 169.114 51.6316   9
  -6  -6   6 237.791 88.0008   3
   6   6  -6 141.895 78.2289   8
  -6   6   5 151.593 56.2919   7
   6  -6  -5 102.352 49.4424   4
   6   6  -5 107.973 53.7563   7
   6  -6  -5 201.333 71.5127   6
   6  -6  -5 182.530 87.1679   3
  -6   6   5 192.893 52.1554   9
  -6   6   5 43.9310 30.6975   5
  -6  -6   5 152.256 74.4634   3
   6   6  -5 130.817 62.5479   8
   6   6  -4 104.502 46.7293   4
  -6   6   4 155.743 44.6147   9
  -6   6   4 106.750 44.0940   7
  -6  -6   4 108.302 38.9617   4
   6  -6  -4 46.2878 32.7303   4
   6   6  -4 54.4665 32.5111   7
   6  -6  -4 182.115 68.8399   6
   6  -6  -4 64.7609 55.7053   3
  -6  -6   4 177.252 79.8465   3
   6   6  -4 99.2166 58.8443   8
  -6  -6   3 292.765 71.9573   4
   6  -6  -3 202.496 59.1284   4
  -6   6   3 269.439 71.5623   7
   6   6  -3 54.4395 22.6973   1
   6   6  -3 127.995 56.5958   7
  -6  -6   3 230.491 51.5147   6
   6   6  -3 124.077 64.5090   8
   6  -6  -3 299.608 87.0213   6
   6  -6  -3 142.988 61.4779   3
  -6   6   3 191.407 44.1555   9
  -6  -6   3 147.652 75.2845   9
  -6  -6   3 257.761 100.435   3
  -6  -6   2-14.6520 24.8132   4
   6  -6  -2-5.67403 8.42209   4
  -6   6   2-35.6353 29.1052   7
   6   6  -2-12.6862 9.92928   7
  -6  -6   2 28.0771 13.2296   6
   6  -6  -2 6.02410 22.9456   6
   6   6  -2 6.20796 9.62519   1
   6  -6  -2 21.4324 26.8482   3
  -6   6   2 9.49887 11.6268   9
  -6  -6   2 57.7325 35.4962   9
  -6  -6   2-17.4730 16.5896   3
   6   6  -2-51.6551 49.0988   8
   6  -6  -1 191.565 40.4225   4
  -6  -6   1 184.509 60.3883   4
  -6   6   1 242.244 70.7997   7
  -6  -6   1 203.282 88.6815   3
   6   6  -1 175.644 68.0615   7
  -6  -6   1 181.312 45.8157   6
   6  -6  -1 247.565 78.6771   6
   6   6  -1 210.379 46.3879   1
   6  -6  -1 131.044 75.4003   3
   6   6  -1 248.685 90.5015   8
   6   6   0 51.0550 20.1115   1
   6  -6   0 43.9812 16.3898   4
  -6  -6   0 37.8470 27.2944   4
  -6   6   0 28.0886 27.3641   7
   6   6   0 79.6491 43.2578   7
   6  -6   0 13.7163 10.1316   3
   6  -6   0 38.7087 30.3474   6
  -6  -6   0 58.1839 25.7536   6
  -6  -6   0 68.5795 56.8322   3
   6   6   0 127.716 70.7737   8
  -6  -6  -1-29.5863 26.0007   4
  -6   6  -1 21.8492 20.6012   7
   6   6   1-22.4681 18.8760   7
   6  -6   1 3.28477 13.7510   6
  -6  -6  -1 31.1992 14.0055   6
   6  -6   1-16.5261 15.6238   3
  -6  -6  -1 44.6072 37.6644   3
  -6  -6  -2 9.68004 7.83414   4
  -6   6  -2 53.1170 30.6709   7
   6   6   2 1.54038 13.2448   7
   6  -6   2 15.7989 9.87340   6
  -6  -6  -2 15.0255 16.2267   6
  -6   6  -2 10.1951 14.7485   1
  -6  -6  -2 51.4942 52.5131   3
   6  -6   2 7.89804 29.3536   3
   6   6   2-5.06844 28.3266   8
  -6  -6  -3 303.990 91.9994   4
  -6   6  -3 341.931 86.5975   7
  -6   6  -3 417.274 82.7292   1
   6  -6   3 320.615 96.0658   6
  -6  -6  -3 461.901 131.700   3
   6   6   3 464.592 129.287   5
   6  -6   3 213.871 87.7277   3
   6   6   3 436.519 127.474   8
  -6  -6  -4 499.363 117.791   4
  -6   6  -4 815.213 135.729   7
   6  -6   4 826.313 158.185   6
  -6   6  -4 674.451 113.359   1
  -6  -6  -4 787.148 171.795   3
   6   6   4 853.445 184.387   5
   6  -6   4 506.141 136.172   3
   6   6   4 1008.88 185.094   8
   6   6   5 181.867 80.6193   8
  -6  -6  -5 3.86750 18.6188   4
  -6   6  -5 41.5786 33.9968   1
  -6   6  -5 38.8958 25.2783   7
   6  -6   5 32.0285 28.1403   3
   6  -6   5 62.3381 47.1607   6
  -6  -6  -5-10.7427 36.3001   3
   6   6   5 0.81956 55.6311   5
  -6   6  -6 61.5069 34.6633   1
  -6  -6  -6-18.2867 38.5569   4
  -6   6  -6 42.0041 23.2638   7
   6  -6   6 20.0249 30.9239   6
   6   6   6 16.2113 19.3609   8
  -6   6  -6 117.854 79.6387   2
  -6  -6  -6 66.3662 62.2231   3
   6   6   6 100.807 74.7017   5
   6  -6   6 89.7760 52.7872   3
   6   6   7 4.39517 26.8958   8
   6  -6   7 49.2618 57.6165   3
  -6  -6  -7 60.1358 41.2715   4
   6   6   7-38.0669 52.1227   5
  -6   8   3 50.0042 46.2254   7
   6   8  -3-24.6113 37.7171   7
  -6  -8   3-22.6332 57.8000   3
   6  -8  -3 25.1194 29.4316   6
   6  -8  -3 25.9580 45.1113   3
   6   8  -3-25.3703 14.7786   8
  -6  -8   2-44.6686 47.0517   3
   6  -8  -2-97.0266 70.5167   3
  -6   8   2-13.4143 21.8078   7
   6   8  -2-11.9188 30.3570   7
   6  -8  -2 11.2351 26.2887   6
   6   8  -2-68.9815 55.3414   8
  -6   8   1-28.6089 38.8357   7
   6   8  -1-25.4658 33.5608   7
   6  -8  -1 50.7275 45.0782   6
   6  -8  -1-17.6688 30.9483   3
  -6  -8   1 0.33544 58.2769   3
   6   8  -1 41.2642 52.7867   8
  -7   1  14 208.655 83.2315   9
  -7  -1  14 205.179 97.4506   9
   7  -1 -14 158.055 73.8908   2
   7   1 -14 164.122 78.1817   2
   7   1 -13 193.628 78.0316   2
   7  -1 -13 236.589 94.1246   2
  -7  -1  13 251.133 88.4584   9
  -7   1  13 258.256 96.7411   9
   7   1 -12 168.046 67.4392   2
   7  -1 -12 324.186 97.3542   2
  -7   1  12 244.236 42.1742   7
  -7  -1  12 233.344 86.3425   9
   7  -1 -12 14.5843 17.3522   5
  -7   1  12 412.177 109.042   9
   7   1 -11 692.772 143.216   2
  -7   1  11 630.885 78.5302   7
  -7  -1  11 707.680 82.5273   7
   7  -1 -11 881.159 153.574   2
  -7  -1  11 783.017 146.764   9
   7  -1 -11 321.159 81.7187   5
  -7   1  11 1067.18 174.440   9
  -7   1  11 729.382 86.7109   8
   7   1 -11 777.095 86.0770   8
  -7  -1  10 18557.4 773.263   7
   7   1 -10 24624.4 1037.79   2
   7  -1 -10 23237.7 980.745   2
  -7  -1  10 24304.2 1018.53   9
  -7   1  10 24504.9 1023.92   9
  -7   1  10 21021.1 806.223   8
   7   1 -10 23264.8 818.838   8
  -7  -1   9 9155.31 422.210   7
   7   1  -9 10539.9 584.577   2
   7  -1  -9 10205.1 542.183   2
   7   1  -9 8249.39 526.407   5
   7  -1  -9 7961.58 441.892   5
   7   1  -9 10509.7 461.231   8
  -7   1   9 11211.6 596.336   9
  -7   1   9 8696.21 434.653   8
   7  -1  -9 11230.2 453.930   8
  -7  -1   8 2284.08 246.629   2
   7   1  -8 2330.44 182.249   8
  -7   1   8 2210.36 225.052   2
  -7  -1   8 2177.03 160.715   7
   7   1  -8 2359.11 236.859   2
   7  -1  -8 2202.74 209.637   2
   7   1  -8 1749.93 217.740   3
   7   1  -8 2340.46 234.893   4
   7  -1  -8 1979.28 159.491   5
  -7  -1   8 1798.53 171.558   8
  -7   1   8 2037.31 169.049   8
   7  -1  -8 2533.79 182.642   8
   7  -1  -7 829.690 137.540   4
  -7  -1   7 911.485 99.6996   7
   7   1  -7 975.531 141.060   2
   7  -1  -7 886.072 119.901   2
  -7   1   7 833.664 101.379   8
   7   1  -7 933.287 144.043   3
   7  -1  -7 748.602 82.5122   5
  -7  -1   7 806.621 138.505   2
   7   1  -7 1029.88 116.973   8
  -7   1   7 922.245 134.165   2
  -7  -1   7 910.360 116.570   8
   7  -1  -7 877.456 101.105   8
   7   1  -7 939.348 140.205   4
   7  -1  -6 8175.17 464.411   4
  -7  -1   6 7808.82 441.527   4
  -7  -1   6 7460.72 451.773   2
  -7   1   6 7461.26 415.141   2
   7   1  -6 6412.27 401.550   2
   7   1  -6 6680.95 425.785   3
   7  -1  -6 6738.76 303.173   5
  -7  -1   6 8397.83 416.832   8
  -7   1   6 7547.52 382.243   8
   7   1  -6 8107.06 399.679   8
   7  -1  -6 8424.48 390.640   8
   7   1  -6 8309.28 468.294   4
   7  -1  -5 41711.2 1379.14   4
   7   1  -5 46953.3 1395.20   4
  -7   1   5 40150.9 1293.48   2
   7   1  -5 43902.8 1367.23   3
  -7  -1   5 45572.2 1335.38   8
   7  -1  -5 44265.0 1280.80   8
   7   1  -5 43670.6 1309.62   8
  -7   1   5 43362.2 1286.93   8
   7   1  -4 31382.7 1315.38   2
   7   1  -4 37065.3 1348.64   8
  -7   1   4 37481.0 1309.84   2
   7  -1  -4 37183.7 1286.44   2
   7   1  -4 40075.6 1379.28   3
  -7  -1   4 36487.8 1354.09   8
  -7   1   4 35364.9 1322.95   8
   7  -1  -4 36823.7 1317.24   8
   7   1  -4 34494.9 1376.70   4
   7  -1  -4 35903.4 1385.35   4
   7  -1  -3 6475.40 379.042   4
  -7   1   3 6724.39 384.085   4
   7   1  -3 6612.76 337.595   2
  -7   1   3 6220.70 311.222   2
   7   1  -3 6641.88 259.595   6
   7  -1  -3 6474.53 327.789   6
   7  -1  -3 7892.60 326.500   2
   7   1  -3 6585.21 354.725   3
   7  -1  -3 6743.53 259.125   5
  -7  -1   3 6846.46 375.908   8
  -7   1   3 5746.52 338.490   8
   7   1  -3 6476.69 380.979   4
   7   1  -2 738.897 84.1096   2
  -7   1   2 685.789 68.0748   2
  -7   1   2 774.774 108.287   4
   7   1  -2 646.071 48.3047   6
   7  -1  -2 732.816 86.2714   6
   7   1  -2 878.558 97.5827   3
   7  -1  -2 730.516 62.6949   2
   7  -1  -2 750.739 93.0565   1
   7  -1  -2 764.355 69.5738   5
  -7  -1   2 754.118 106.022   8
  -7   1   2 673.987 94.1098   8
   7   1  -2 784.976 115.217   4
   7  -1  -2 856.821 112.270   4
  -7   1   1 293.366 59.6027   8
   7   1  -1 395.304 52.8016   2
   7   1  -1 235.224 61.7494   4
   7  -1  -1 319.585 67.0756   4
  -7   1   1 342.617 71.4840   4
  -7   1   1 343.646 37.9367   2
   7   1  -1 356.447 63.2250   1
  -7  -1   1 339.250 70.6327   8
   7  -1  -1 401.308 62.6050   6
  -7   1   1 339.134 58.8670   6
   7  -1  -1 361.190 64.1372   1
   7  -1  -1 322.368 56.5584   3
   7  -1  -1 303.115 50.0096   5
   7   1  -1 342.396 53.9545   3
   7   1  -1 407.066 76.8184   5
  -7   1   0 16017.1 688.019   8
   7   1   0 16865.3 739.089   4
   7  -1   0 16343.5 681.359   1
   7   1   0 16628.9 685.331   1
   7   1   0 16694.9 591.917   3
   7  -1   0 17052.1 669.180   6
   7  -1   0 15440.6 594.947   3
  -7  -1   0 15974.5 592.225   6
  -7   1   0 13671.8 646.910   6
   7  -1   0 16143.3 663.933   5
  -7   1   0 16621.2 658.863   5
   7   1   0 17507.9 717.000   5
  -7  -1   0 16930.0 721.392   8
   7  -1   0 16527.0 707.508   4
  -7   1   0 17441.2 722.225   4
   7   1   1 1671.64 156.459   1
   7  -1   1 1716.01 153.828   6
  -7  -1  -1 1477.50 114.473   6
   7  -1   1 1606.64 161.383   4
   7   1   1 1690.85 92.1138   2
   7  -1   1 1496.47 87.7184   3
  -7   1  -1 1578.02 150.165   1
   7  -1   1 1346.13 146.083   5
   7   1   1 1566.35 165.265   5
  -7   1  -1 1599.46 150.035   5
  -7  -1  -1 1758.41 167.289   9
   7   1   1 1534.54 177.584   4
  -7  -1  -1 1589.67 165.081   8
  -7   1  -1 1551.28 151.182   8
  -7   1  -1 1447.33 157.831   4
   7  -1   1 1518.27 152.497   1
  -7   1  -2 3617.50 249.468   8
  -7   1  -2 3535.07 263.220   4
   7   1   2 3737.42 161.286   2
  -7   1  -2 3361.96 247.791   1
   7  -1   2 4035.58 261.694   6
   7  -1   2 3191.81 253.548   4
  -7  -1  -2 3352.84 211.245   6
   7  -1   2 3430.25 263.797   5
   7   1   2 3584.21 274.874   5
  -7   1  -2 3509.75 257.169   5
  -7  -1  -2 3570.29 259.978   9
  -7   1  -2 3005.77 217.613   9
   7  -1   2 3585.63 262.701   1
   7   1   2 3281.10 277.052   4
  -7  -1  -2 3898.63 271.570   8
   7   1   2 3509.85 255.370   1
   7   1   3 2545.95 217.170   8
   7   1   3 4077.01 189.999   2
  -7   1  -3 4214.69 289.012   1
  -7  -1  -3 4085.19 277.497   1
   7  -1   3 3128.64 229.255   8
  -7   1  -3 3694.23 189.079   3
  -7   1  -3 3387.54 154.251   2
  -7   1  -3 4250.46 280.285   6
  -7  -1  -3 4288.01 174.268   3
   7  -1   3 4332.07 319.825   5
   7   1   3 4266.09 316.253   5
  -7   1  -3 4079.69 298.985   5
   7  -1   3 3967.15 292.940   1
  -7   1  -3 2962.30 229.384   9
  -7  -1  -3 3992.88 289.997   9
   7   1   3 4031.52 289.070   1
   7  -1   3 4007.60 294.007   4
  -7  -1  -3 4224.52 291.132   8
  -7  -1  -3 4090.50 314.070   4
  -7   1  -3 4143.03 271.626   8
  -7   1  -3 4295.07 298.864   4
  -7   1  -4 3918.90 297.899   4
  -7   1  -4 3967.90 290.721   1
   7   1   4 3742.78 201.078   2
  -7  -1  -4 3693.24 274.743   1
  -7  -1  -4 3632.32 193.237   3
  -7  -1  -4 3420.05 243.787   6
  -7   1  -4 3704.01 169.925   2
  -7   1  -4 3301.89 194.304   3
  -7   1  -4 4195.73 285.947   6
   7  -1   4 3707.81 311.288   5
   7   1   4 3681.02 306.657   5
  -7   1  -4 3661.42 298.457   5
  -7  -1  -4 2858.49 277.347   5
  -7   1  -4 2151.16 207.195   9
  -7  -1  -4 3945.16 288.039   9
  -7  -1  -4 2780.92 243.068   8
  -7  -1  -4 3429.27 303.962   4
  -7   1  -4 3612.40 257.264   8
   7   1   4 2502.21 220.332   8
   7  -1   4 3029.00 220.310   8
  -7   1  -5 6609.96 313.136   7
  -7   1  -5 6740.10 411.511   1
  -7  -1  -5 6564.24 389.534   1
   7   1   5 7146.80 316.235   2
   7   1   5 4512.34 308.124   8
  -7  -1  -5 7016.91 323.627   3
  -7  -1  -5 3621.09 297.934   6
  -7   1  -5 6709.73 269.352   2
  -7   1  -5 6150.33 304.140   3
  -7  -1  -5 6093.01 268.630   3
   7  -1   5 6808.29 459.092   5
   7   1   5 6492.95 443.401   5
  -7   1  -5 2806.82 278.539   9
  -7  -1  -5 1402.79 229.907   8
  -7  -1  -5 6297.78 439.940   4
  -7   1  -5 6531.24 360.292   8
  -7   1  -5 6524.32 418.229   4
   7  -1   5 5768.86 311.666   8
  -7   1  -6 9525.77 487.218   1
  -7   1  -6 8912.18 326.723   7
  -7  -1  -6 9055.59 458.939   1
   7   1   6 8386.88 343.846   2
  -7   1  -6 7521.15 366.225   8
  -7  -1  -6 5381.44 291.057   7
  -7   1  -6 8753.59 468.634   4
  -7   1  -6 9734.83 313.070   2
  -7   1  -6 8256.94 350.626   3
  -7  -1  -6 8154.54 304.648   3
   7  -1   6 8781.67 528.116   5
   7   1   6 8642.94 516.802   5
  -7  -1  -6 9551.52 316.956   2
  -7  -1  -6 9443.46 532.393   4
   7   1   6 5786.03 299.761   8
   7  -1   6 5533.08 282.801   8
  -7  -1  -7 351.877 66.5176   3
  -7   1  -7 318.405 72.4659   8
   7  -1   7 510.079 128.811   5
   7   1   7 455.104 75.3907   8
   7  -1   7 459.034 76.3292   8
  -7  -1  -7 408.856 109.259   4
  -7   1  -7 461.187 102.103   4
  -7   1  -7 408.681 66.6858   2
  -7   1  -7 420.743 66.9882   7
  -7  -1  -7 379.493 63.2665   7
  -7   1  -7 538.298 121.633   1
  -7  -1  -7 500.466 74.0050   2
  -7  -1  -7 537.134 111.324   1
   7   1   7 488.979 123.537   5
   7   1   7 472.762 86.7460   2
  -7   1  -7 435.060 85.0695   3
   7   1   8 30.8505 22.0570   8
  -7  -1  -8 12.9593 38.7731   4
  -7   1  -8-2.82061 31.0252   4
  -7   1  -8 59.9498 25.9539   7
  -7   1  -8 10.1757 6.63972   2
  -7   1  -8 65.8088 36.0287   1
  -7  -1  -8 62.9881 26.6827   2
  -7  -1  -8 8.96110 19.8833   1
   7  -1   8 0.25242 24.8750   5
   7   1   8-14.1523 18.7870   5
  -7  -1  -9 837.473 177.878   4
  -7   1  -9 772.598 166.462   4
  -7   1  -9 850.772 166.127   1
  -7  -1  -9 852.010 163.356   1
  -7  -1  -9 913.084 119.020   2
   7  -1   9 874.419 200.939   5
   7   1   9 915.719 192.335   5
  -7  -1 -10 676.041 173.367   4
  -7   1 -10 551.381 144.020   4
  -7   1 -10 905.713 179.272   1
  -7  -1 -10 842.870 166.096   1
   7  -1  10 989.445 215.990   5
   7   1  10 909.448 201.279   5
   7  -3 -13 137.781 69.9383   2
  -7  -3  13 25.0135 30.4489   9
  -7   3  13 132.063 71.8367   9
   7   3 -13 175.130 87.3073   2
   7  -3 -12 90.4483 39.8078   2
  -7  -3  12 74.1556 35.3460   9
  -7   3  12 180.839 60.8919   9
   7   3 -12 149.415 86.1120   2
   7   3 -11 527.451 93.8132   8
  -7   3  11 557.247 79.1537   7
  -7  -3  11 49.5008 36.1901   7
   7  -3 -11 772.270 144.149   2
  -7  -3  11 700.224 139.723   9
  -7   3  11 596.086 134.369   9
   7   3 -11 733.964 163.484   2
  -7   3  10 7765.57 393.472   7
  -7  -3  10 8605.28 410.289   7
   7   3 -10 11505.5 674.493   2
   7  -3 -10 10791.4 562.654   2
   7   3 -10 10714.8 490.743   8
  -7   3  10 8502.35 414.720   8
  -7   3  10 11786.8 609.948   9
  -7   3   9 7524.55 353.406   7
   7   3  -9 8420.42 542.466   2
  -7  -3   9 6457.85 342.956   7
   7  -3  -9 7711.38 439.869   2
  -7   3   9 7993.83 479.168   9
   7   3  -9 7691.57 412.870   8
  -7   3   9 6650.91 351.546   8
  -7   3   8 987.528 118.313   7
  -7  -3   8 985.894 115.889   7
   7   3  -8 869.516 140.383   4
  -7   3   8 1122.54 155.691   9
   7   3  -8 351.477 71.0902   6
   7  -3  -8 1146.98 150.006   2
   7   3  -8 1139.42 181.777   2
   7   3  -8 1132.45 146.701   8
  -7   3   8 868.545 113.330   8
  -7   3   7 1076.63 122.656   7
  -7  -3   7 1132.24 123.671   7
   7   3  -7 623.759 83.9925   6
   7  -3  -7 930.789 126.317   2
  -7   3   7 1122.85 156.752   9
   7   3  -7 1013.53 165.997   2
   7   3  -7 1179.33 154.092   8
  -7   3   7 975.211 120.075   8
   7   3  -7 931.178 137.570   4
   7  -3  -6 3324.31 288.717   4
  -7  -3   6 3911.44 282.431   4
   7   3  -6 3784.38 329.655   2
  -7   3   6 3607.83 242.544   7
  -7  -3   6 3859.61 245.928   7
  -7   3   6 3424.04 257.987   2
   7   3  -6 2432.61 173.281   6
   7   3  -6 3958.99 350.225   3
   7  -3  -6 3655.07 252.407   2
  -7   3   6 4117.93 293.048   9
   7   3  -6 3769.22 296.765   8
  -7   3   6 3519.20 248.574   8
   7   3  -6 3701.36 282.501   4
   7  -3  -5 19261.1 824.461   4
  -7  -3   5 13850.0 754.718   4
   7   3  -5 22150.8 921.214   2
  -7   3   5 16391.1 753.689   7
  -7  -3   5 18039.5 736.685   7
  -7   3   5 19393.2 766.460   2
   7   3  -5 15067.8 630.698   6
   7   3  -5 20442.4 923.879   3
  -7  -3   5 22932.6 913.404   3
   7  -3  -5 14833.3 716.235   2
   7   3  -5 20711.6 846.625   8
   7   3  -5 20698.9 833.911   4
  -7   3   5 20535.5 780.447   8
  -7  -3   4 12561.2 539.151   4
   7  -3  -4 15235.9 616.360   4
   7   3  -4 13778.4 604.521   4
  -7   3   4 15836.8 569.330   7
  -7  -3   4 14668.7 548.474   7
   7   3  -4 15726.1 648.129   8
  -7   3   4 14060.3 545.435   2
   7   3  -4 15099.3 694.965   3
   7  -3  -4 13553.8 583.956   6
  -7  -3   4 14453.7 646.425   3
  -7   3   4 14614.6 573.816   8
  -7   3   3 2960.59 219.376   7
  -7  -3   3 3065.26 217.396   7
   7   3  -3 3215.54 284.823   3
  -7   3   3 3135.08 209.799   2
   7  -3  -3 2906.81 234.098   6
   7  -3  -3 2781.01 193.188   1
  -7  -3   3 3631.99 279.432   3
   7   3  -3 2680.92 252.236   8
   7   3  -3 2792.59 250.805   4
  -7   3   3 2930.65 225.574   8
  -7  -3   3 2304.77 211.970   4
   7  -3  -3 2997.38 234.947   4
  -7   3   2 1551.10 153.834   4
  -7  -3   2 1348.41 136.218   7
   7  -3  -2 1304.79 125.453   1
   7   3  -2 1579.36 175.305   4
   7   3  -2 1416.76 175.903   3
   7  -3  -2 1355.54 152.646   6
  -7   3   2 1749.04 149.110   2
  -7  -3   2 1254.08 158.049   3
  -7   3   2 1439.55 101.922   5
   7   3  -2 1477.29 174.657   8
  -7   3   2 1221.69 140.060   8
  -7  -3   2 1219.33 152.846   4
   7  -3  -2 1214.80 141.674   4
   7   3  -1 36.9432 19.1015   1
  -7   3   1 39.1348 25.8350   8
   7   3  -1 11.1027 9.50492   4
   7  -3  -1 33.6182 19.6059   4
  -7  -3   1 19.1764 30.8222   4
  -7   3   1 34.5039 19.8242   7
  -7   3   1 46.0924 27.6507   4
  -7  -3   1 2.04587 9.96217   7
  -7   3   1-5.30007 7.41562   2
   7  -3  -1 67.7611 36.0701   6
   7  -3  -1 25.2255 14.5251   1
   7   3  -1 37.7577 24.3876   3
  -7   3   1 48.2641 19.8487   5
  -7  -3   1 56.9562 33.5038   3
  -7   3   0 3628.02 236.608   4
  -7   3   0 3670.54 235.936   7
  -7  -3   0 3398.43 220.872   7
   7   3   0 3527.13 225.287   1
   7   3   0 3643.90 278.533   8
   7   3   0 3711.65 273.441   3
  -7  -3   0 1170.58 100.310   6
   7  -3   0 2354.37 203.337   3
   7  -3   0 3664.19 258.173   6
  -7   3   0 3295.44 251.202   6
  -7  -3   0 3462.78 249.261   3
  -7   3   0 3693.71 188.620   2
  -7   3   0 3455.39 217.043   5
  -7  -3   0 3668.75 266.483   9
   7   3   0 3407.57 278.883   4
   7  -3   0 3509.63 221.889   4
   7  -3   0 3353.11 222.762   1
  -7   3   0 3419.11 240.523   8
  -7  -3   0 3544.12 269.315   4
   7   3   1 1909.44 166.591   1
  -7   3  -1 1694.85 157.074   7
  -7   3  -1 1648.60 163.329   8
  -7  -3  -1 1987.39 161.695   7
   7  -3   1 1832.91 183.167   6
   7  -3   1 1518.66 164.213   3
  -7   3  -1 1896.43 191.224   6
  -7  -3  -1 1586.85 163.893   3
  -7   3  -1 1743.33 159.235   1
   7   3   1 268.629 82.0179   3
  -7   3  -1 1732.67 164.503   5
   7   3   1 1742.57 135.749   2
  -7   3  -1 1702.04 120.376   2
   7   3   1 1864.28 210.602   5
  -7  -3  -1 1785.69 185.794   9
   7  -3   1 1725.00 162.609   1
   7   3   1 1705.68 200.418   4
  -7   3  -1 267.037 58.9572   9
   7   3   1 1831.96 193.835   8
   7  -3   1 1602.42 148.119   4
  -7  -3  -1 1532.53 179.520   4
  -7   3  -1 1759.81 160.008   4
  -7   3  -2 854.084 110.206   7
  -7  -3  -2 967.247 149.141   4
  -7  -3  -2 904.959 108.553   7
   7  -3   2 978.344 137.263   6
  -7   3  -2 981.469 123.837   1
  -7  -3  -2 927.393 122.953   3
  -7   3  -2 1127.79 148.249   6
   7  -3   2 896.967 121.878   3
   7   3   2 945.732 101.003   2
  -7   3  -2 796.330 126.609   3
  -7   3  -2 899.548 126.845   5
   7   3   2 911.898 148.395   5
  -7   3  -2 75.5206 33.2054   9
   7   3   2 923.234 122.696   1
   7  -3   2 1006.32 116.460   4
   7   3   2 927.191 137.137   8
  -7   3  -2 857.632 119.720   8
  -7   3  -2 760.575 112.839   4
  -7   3  -3 1443.47 148.835   4
  -7   3  -3 1306.01 136.151   7
  -7  -3  -3 1377.22 139.950   7
  -7   3  -3 1318.79 151.040   8
  -7   3  -3 1592.19 167.406   1
  -7   3  -3 1140.10 152.426   3
   7  -3   3 1458.70 178.010   6
  -7  -3  -3 1381.47 155.741   3
   7  -3   3 1037.67 137.082   3
   7   3   3 1673.85 144.398   2
  -7  -3  -3 1163.40 132.965   1
  -7   3  -3 1237.38 163.834   5
   7   3   3 1490.04 196.675   5
   7   3   3 1493.13 165.815   1
   7   3   3 1258.88 159.740   8
  -7  -3  -3 1216.85 175.477   4
  -7   3  -4 1996.90 178.570   2
  -7   3  -4 1980.30 170.940   7
  -7   3  -4 2039.87 205.211   1
  -7  -3  -4 1733.06 155.597   7
  -7   3  -4 1910.68 186.898   8
   7  -3   4 2264.65 228.760   6
  -7   3  -4 1269.20 170.660   3
  -7  -3  -4 1802.20 186.710   3
   7   3   4 1825.08 155.737   2
  -7  -3  -4 1764.27 175.224   1
   7   3   4 1944.21 239.194   5
  -7  -3  -4 1813.91 225.949   4
  -7   3  -4 193.454 65.4892   9
   7   3   4 1907.15 197.000   8
  -7   3  -4 2070.80 184.875   4
  -7   3  -5 4243.71 282.949   4
  -7   3  -5 3955.03 307.277   1
  -7   3  -5 3674.34 238.616   7
  -7   3  -5 4322.72 266.438   2
  -7  -3  -5 2923.30 207.646   7
  -7  -3  -5 4044.94 276.203   1
   7   3   5 3589.08 229.782   2
  -7   3  -5 2283.81 239.712   3
  -7  -3  -5 4163.72 296.942   3
   7   3   5 4351.98 373.067   5
  -7  -3  -5 4108.50 348.747   4
   7   3   5 3826.24 275.591   8
  -7   3  -5 3493.47 259.643   8
  -7   3  -6 5021.52 365.505   1
  -7   3  -6 4985.60 278.801   7
  -7  -3  -6 2430.20 203.207   7
  -7   3  -6 6103.62 333.277   2
  -7  -3  -6 4627.94 317.047   1
   7   3   6 4634.69 278.896   2
  -7  -3  -6 5236.00 353.427   3
  -7   3  -6 2947.86 282.098   3
  -7   3  -6 4219.36 296.915   8
   7   3   6 4742.64 406.597   5
  -7  -3  -6 4816.87 410.319   4
   7   3   6 4856.19 311.715   8
  -7   3  -6 5392.04 336.291   4
   7   3   7 254.186 70.9284   8
   7   3   7 143.837 48.2881   2
  -7  -3  -7 258.542 93.5063   4
  -7   3  -7 216.926 72.2579   4
  -7  -3  -7 255.268 77.1620   1
  -7   3  -7 301.390 66.8730   7
  -7   3  -7 176.784 71.3113   1
  -7  -3  -7 278.298 83.8612   3
   7   3   7 370.282 116.266   5
  -7   3  -7 279.456 70.0893   2
  -7   3  -8 163.037 52.7363   2
  -7  -3  -8 83.2550 31.2488   1
   7   3   8 116.685 40.3850   8
  -7  -3  -8 126.256 71.7315   4
  -7   3  -8 94.7017 50.0698   4
  -7   3  -8 122.651 42.5097   7
  -7   3  -8 187.556 78.2483   1
  -7  -3  -8 145.773 65.0669   3
   7   3   8 200.798 86.0015   5
  -7  -3  -9 250.773 113.439   4
  -7   3  -9 272.786 88.7169   4
  -7   3  -9 270.112 96.0821   1
   7   3   9 131.043 68.1755   5
  -7  -3  -9 161.896 70.8687   1
   7   5 -11 266.525 83.2460   8
  -7   5  11 96.7529 39.5995   7
   7  -5 -11 169.187 78.6318   2
  -7  -5  11 164.703 77.9942   9
  -7   5  11 180.446 79.8792   9
   7   5 -11 233.248 112.699   2
   7   5 -10 2849.60 351.730   2
  -7   5  10 2586.93 219.878   7
   7  -5 -10 2266.29 252.173   2
  -7   5  10 3571.93 329.136   9
   7   5 -10 2715.31 283.913   8
   7   5  -9 2757.29 337.518   2
  -7   5   9 2755.52 228.791   7
   7  -5  -9 2247.11 245.651   2
  -7   5   9 3335.95 307.827   9
   7   5  -9 2819.76 290.611   8
  -7  -5   8 615.284 150.236   3
   7   5  -8 311.069 79.8430   4
  -7   5   8 479.308 91.9432   7
   7  -5  -8 587.254 174.698   3
   7   5  -8 569.809 146.037   2
  -7   5   8 578.001 118.021   9
   7   5  -8 539.605 124.082   8
   7   5  -7 504.205 123.455   8
  -7  -5   7 507.048 131.925   3
   7   5  -7 393.426 93.4012   4
  -7   5   7 492.590 94.8613   7
   7  -5  -7 415.180 137.657   3
   7   5  -7 398.706 125.992   2
  -7   5   7 331.151 51.6340   5
  -7   5   7 496.470 101.161   9
  -7  -5   6 1338.09 216.321   3
  -7  -5   6 1079.51 141.503   4
   7   5  -6 836.263 127.133   4
  -7   5   6 1087.34 143.984   7
   7   5  -6 470.049 79.3286   6
   7  -5  -6 1000.28 158.165   6
   7  -5  -6 1192.57 225.417   3
  -7   5   6 895.792 83.0452   5
  -7   5   6 1388.58 159.953   9
   7   5  -6 1319.34 200.453   8
   7  -5  -5 4443.42 331.776   4
  -7   5   5 5185.93 331.161   7
  -7  -5   5 4832.83 319.276   4
   7  -5  -5 4118.14 418.393   3
   7  -5  -5 4516.97 247.334   1
   7  -5  -5 4556.50 355.891   6
  -7  -5   5 4642.89 413.211   3
  -7   5   5 2913.25 201.871   5
  -7   5   5 5343.50 316.907   9
   7   5  -5 4708.09 401.447   8
   7   5  -5 4472.21 320.117   4
  -7  -5   4 3612.70 284.064   4
   7  -5  -4 3466.55 277.563   4
  -7   5   4 4002.50 291.977   7
   7  -5  -4 3460.62 216.486   1
   7  -5  -4 3516.38 374.221   3
   7  -5  -4 3604.53 311.255   6
  -7  -5   4 3846.22 364.239   3
  -7   5   4 4455.20 266.803   9
   7   5  -4 3875.79 356.301   8
   7   5  -4 3147.53 273.917   4
  -7   5   3 1301.41 157.833   7
   7  -5  -3 1375.30 181.310   6
   7  -5  -3 1343.43 218.695   3
  -7   5   3 1583.16 135.118   9
   7   5  -3 1340.39 202.769   8
   7   5  -3 1006.03 151.029   4
  -7  -5   3 1190.07 192.860   3
  -7  -5   3 1154.83 153.038   4
   7  -5  -3 1148.17 143.143   4
   7  -5  -3 1202.39 116.815   1
   7  -5  -2 419.152 67.9944   1
  -7   5   2 407.016 58.3912   9
   7   5  -2 276.133 78.4857   4
  -7  -5   2 347.086 88.3352   4
   7  -5  -2 348.202 70.2946   4
  -7   5   2 403.522 86.0595   7
   7   5  -2 315.920 62.4984   1
  -7  -5   2 263.708 36.9491   6
   7  -5  -2 349.477 89.6497   6
  -7   5   2 229.291 75.8982   5
   7  -5  -2 378.929 107.481   3
  -7  -5   2 450.211 112.903   3
   7   5  -2 499.954 128.227   8
   7   5  -1-13.9883 18.7945   1
   7  -5  -1-0.85641 8.22809   4
  -7  -5   1 6.73152 25.5196   4
  -7   5   1-0.97380 9.68334   7
  -7  -5   1-2.89026 7.82763   6
  -7   5   1-3.66786 15.5037   2
   7  -5  -1-3.20157 9.86154   6
  -7   5   1 10.8147 22.0285   5
   7  -5  -1 30.8605 42.0157   3
   7  -5  -1-4.73747 13.6984   1
  -7   5   1 10.3626 11.3724   9
   7   5  -1-13.9297 20.2005   4
  -7  -5   1 26.0364 29.0015   3
   7   5  -1 4.63657 20.7023   8
   7   5   0 737.229 98.2062   1
  -7   5   0 847.003 126.815   7
  -7  -5   0 877.612 135.824   4
   7  -5   0 764.651 88.3701   4
  -7  -5   0 883.403 77.1439   6
   7  -5   0 987.445 151.101   6
   7   5   0 886.220 179.433   3
  -7   5   0 996.736 129.522   2
  -7   5   0 696.764 130.009   5
   7  -5   0 772.272 147.617   3
  -7  -5   0 889.828 161.798   3
   7   5   0 1025.65 174.776   8
   7   5   1 335.206 72.4457   1
   7  -5   1 333.198 54.1397   4
  -7  -5  -1 288.202 90.4397   4
  -7   5  -1 352.696 81.8589   7
   7   5   1 269.275 89.0176   8
   7  -5   1 349.552 92.2377   6
  -7  -5  -1 352.110 55.1372   6
   7   5   1 285.427 106.564   3
  -7   5  -1 394.541 81.0119   2
  -7   5  -1 227.584 75.9541   5
   7  -5   1 363.003 101.900   3
  -7  -5  -1 361.771 99.8156   3
   7   5   2 72.4798 58.0601   8
  -7  -5  -2-5.22003 24.0295   4
  -7   5  -2-9.75899 22.0437   7
  -7   5  -2-15.1265 15.3320   1
   7  -5   2-9.44081 25.5060   6
  -7   5  -2 2.55915 14.8325   5
   7   5   2 10.6682 21.4515   1
  -7  -5  -2-24.1171 35.3649   3
   7   5   2-11.7478 41.2156   5
   7  -5   2-10.9896 25.5096   3
   7   5   3 192.133 76.5603   8
  -7  -5  -3 78.9458 43.8317   4
  -7   5  -3 109.154 43.4447   7
  -7   5  -3 62.8887 24.9905   4
   7  -5   3 118.241 58.7086   6
  -7  -5  -3 117.797 64.5463   3
   7   5   3 272.537 102.813   5
   7  -5   3 171.177 68.4340   3
  -7   5  -3 217.468 63.7625   1
  -7  -5  -4 400.251 112.473   4
   7   5   4 597.338 129.824   8
  -7   5  -4 430.521 93.0849   7
   7  -5   4 445.931 117.630   6
  -7   5  -4 599.127 111.084   1
  -7  -5  -4 621.854 137.162   3
   7   5   4 541.320 140.630   5
   7  -5   4 438.416 112.297   3
  -7   5  -5 1732.23 229.873   2
  -7   5  -5 1603.18 180.939   7
  -7   5  -5 1907.54 214.169   1
   7  -5   5 2003.55 255.539   6
   7  -5   5 1408.27 207.913   3
   7   5   5 1850.78 268.715   5
  -7  -5  -5 1289.13 209.629   3
   7   5   5 1624.77 217.016   8
  -7  -5  -5 1597.87 235.702   4
   7   5   6 1187.07 181.708   8
   7  -5   6 935.293 167.853   3
  -7   5  -6 1375.21 208.001   2
  -7  -5  -6 831.767 176.772   4
  -7   5  -6 1141.76 151.711   7
  -7   5  -6 1339.63 193.729   1
  -7  -5  -6 1191.13 145.956   1
  -7  -5  -6 1353.43 218.210   3
   7   5   6 1319.77 234.559   5
   7   5   7 193.265 72.3040   8
  -7  -5  -7 227.697 63.7256   1
   7  -5   7 161.415 68.6230   3
  -7  -5  -7 181.573 82.9074   4
  -7   5  -7 260.544 70.6369   7
  -7  -5  -7 266.547 90.9216   3
   7   5   7 279.388 122.074   5
  -7   5  -7 293.684 97.5394   2
  -7   5  -7 187.343 76.1264   1
  -7  -7   7 138.596 71.9281   3
  -7   7   7 114.074 48.6649   7
   7  -7  -7 147.656 72.3484   6
   7  -7  -7 187.271 127.840   3
   7   7  -7 216.719 96.5901   8
  -7   7   6 203.104 73.2583   7
   7   7  -6 156.545 70.1447   7
   7  -7  -6 160.741 61.2642   6
   7  -7  -6 263.855 113.832   3
  -7  -7   6 357.543 124.828   3
   7   7  -6 344.761 120.765   8
  -7   7   5 831.012 142.469   7
   7   7  -5 290.723 94.9664   7
   7  -7  -5 559.372 133.847   6
   7  -7  -5 565.578 171.822   3
  -7  -7   5 557.382 164.079   3
   7   7  -5 867.700 194.941   8
  -7  -7   4 585.151 104.338   4
  -7   7   4 664.010 128.000   7
   7   7  -4 405.610 108.879   7
   7  -7  -4 812.414 157.233   6
   7  -7  -4 741.526 186.620   3
  -7  -7   4 618.463 165.693   3
   7   7  -4 940.146 199.658   8
  -7  -7   3 172.721 64.4042   4
  -7   7   3 346.084 93.6417   7
   7   7  -3 144.457 65.6176   7
   7  -7  -3 167.066 74.1704   6
   7  -7  -3 212.521 95.9173   3
  -7  -7   3 186.121 78.5016   3
   7   7  -3 273.591 110.154   8
  -7  -7   2 84.5700 40.6055   4
  -7   7   2 54.9077 28.3543   7
   7   7  -2 9.93718 33.0779   7
   7  -7  -2 97.7398 54.9327   6
  -7  -7   2 8.83832 18.5373   3
   7  -7  -2 112.738 68.0868   3
   7   7  -2 95.0749 71.3402   8
  -7  -7   1-6.93264 19.6795   4
  -7   7   1-21.6050 30.6866   7
   7   7  -1-11.9809 18.6431   7
   7  -7  -1-30.3568 36.3621   6
   7  -7  -1-32.9968 61.2449   3
  -7  -7   1 65.5958 70.5831   3
   7   7  -1 4.83346 25.2568   8
  -7  -7   0 136.339 51.5840   4
  -7   7   0 121.263 53.0359   7
   7  -7   0 107.804 59.5388   6
   7  -7   0 137.243 76.7319   3
  -7  -7   0 139.208 74.8511   3
   7   7   0 152.605 87.0202   8
  -7  -7  -1 51.8193 38.2104   4
  -7   7  -1 89.4435 45.7937   7
   7  -7   1 111.394 48.3721   6
   7  -7   1 39.5504 47.7970   3
  -7  -7  -1 53.7527 22.4754   3
   7   7   1 36.7590 38.0612   8
  -7  -7  -2 2.36690 27.6606   4
  -7   7  -2 79.0518 42.9335   7
   7  -7   2 44.7813 59.7148   6
   7  -7   2 50.9851 66.7375   3
  -7  -7  -2-10.6372 49.6586   3
   7   7   2-27.7146 36.9736   5
   7   7   2 84.8499 58.8322   8
  -7  -7  -3 1.73412 9.76364   4
   7   7   3-2.17182 48.5759   8
  -7   7  -3 3.10148 14.6005   7
   7  -7   3 33.3919 44.9487   6
  -7  -7  -3 4.10302 21.6983   3
   7   7   3 28.0760 46.2777   5
   7  -7   3-53.1721 47.1879   3
   8   0 -14 113.493 85.0747   2
  -8   0  14-45.1783 58.0870   9
   8   0 -13 65.6473 51.5768   2
  -8   0  13 80.3875 56.4288   9
   8   0 -12 114.747 59.5494   2
  -8   0  12 108.361 58.8337   9
   8   0 -11 350.412 61.6796   8
   8   0 -11 325.957 91.8334   2
  -8   0  11 270.675 50.7382   7
  -8   0  11 355.819 102.334   9
   8   0 -11 125.850 59.2717   5
  -8   0  11 105.001 39.5940   8
   8   0 -10 2914.80 271.481   2
   8   0 -10 1461.38 198.082   5
  -8   0  10 2195.79 191.593   8
   8   0 -10 2943.50 197.437   8
  -8   0   9 166.089 49.2470   8
   8   0  -9 185.993 49.7575   8
   8   0  -9 201.234 61.4864   2
  -8   0   8 2393.10 239.890   2
   8   0  -8 2524.56 229.318   2
   8   0  -8 1822.75 179.175   5
  -8   0   8 2115.55 186.279   8
   8   0  -8 2555.13 192.557   8
   8   0  -7 7221.85 459.625   4
  -8   0   7 6363.64 423.090   2
   8   0  -7 7049.32 407.517   2
  -8   0   7 7104.12 386.257   8
   8   0  -7 7594.71 384.242   8
  -8   0   6 4916.01 328.088   2
  -8   0   6 4697.93 299.442   8
   8   0  -6 4844.25 298.678   8
   8   0  -6 5134.83 362.543   4
  -8   0   5 813.722 119.616   2
  -8   0   5 1048.70 124.791   8
   8   0  -5 1003.20 120.039   8
   8   0  -5 955.678 139.896   4
  -8   0   4 2146.20 176.833   2
   8   0  -4 2154.32 158.463   2
  -8   0   4 1973.75 180.841   8
   8   0  -4 2118.15 182.532   8
   8   0  -4 2284.98 219.957   4
  -8   0   3 22387.0 886.442   2
   8   0  -3 22866.7 847.151   2
   8   0  -3 24024.6 858.051   6
   8   0  -3 25065.2 886.891   5
   8   0  -3 24518.6 989.589   4
  -8   0   3 23590.5 947.733   8
   8   0  -2 20221.3 735.480   2
   8   0  -2 22778.6 781.470   6
   8   0  -2 19941.4 887.842   4
   8   0  -2 21478.0 786.770   3
   8   0  -2 20217.4 834.882   1
   8   0  -2 23317.1 822.230   5
  -8   0   2 19709.5 859.897   8
   8   0  -1 2098.45 181.998   1
   8   0  -1 2225.29 151.121   6
  -8   0   1 1894.28 141.535   6
   8   0  -1 2749.75 109.311   2
   8   0  -1 2331.97 135.204   3
  -8   0   1 2106.40 206.569   4
   8   0  -1 2146.27 173.694   5
  -8   0   1 2060.23 191.565   8
   8   0  -1 2170.02 206.652   4
   8   0   0 18344.0 768.779   1
   8   0   0 19167.5 716.098   6
  -8   0   0 17617.1 701.998   6
   8   0   0 18299.2 765.084   5
  -8   0   0 17700.7 779.405   8
   8   0   0 17543.0 804.050   4
  -8   0   0 19575.6 832.759   4
  -8   0  -1 641.668 100.510   8
   8   0   1 444.787 79.8961   8
   8   0   1 425.354 101.958   4
  -8   0  -1 435.444 91.1788   4
   8   0   1 560.073 95.2848   1
  -8   0  -1 554.473 78.3736   6
   8   0   1 570.669 97.1333   5
  -8   0  -2 188.136 57.7850   8
   8   0   2 147.770 40.1468   8
   8   0   2 175.707 62.2146   4
   8   0   2 133.756 44.9662   1
  -8   0  -2 135.614 52.5593   4
  -8   0  -2 156.946 51.6908   1
   8   0   2 173.215 55.5815   5
  -8   0  -2 190.816 61.7127   5
  -8   0  -2 51.8928 42.1726   9
  -8   0  -3 5313.61 343.019   1
  -8   0  -3 5173.97 316.605   6
   8   0   3 5400.01 374.436   5
  -8   0  -3 4701.72 353.781   5
  -8   0  -3 4584.28 328.910   9
   8   0   3 4875.19 367.707   4
  -8   0  -3 5204.13 336.418   8
  -8   0  -3 5636.80 381.915   4
   8   0   3 4951.63 309.829   8
  -8   0  -4 862.762 142.064   4
  -8   0  -4 831.145 131.407   1
  -8   0  -4 793.032 114.788   6
   8   0   4 841.319 141.672   5
  -8   0  -4 832.459 124.180   8
   8   0   4 736.403 104.398   8
  -8   0  -5 754.857 120.994   8
  -8   0  -5 1072.06 169.348   4
  -8   0  -5 1368.65 172.842   1
  -8   0  -5 1121.86 82.6914   2
   8   0   5 1230.26 189.657   5
   8   0   5 1059.39 124.002   8
  -8   0  -6 234.378 68.7367   8
  -8   0  -6 740.023 141.908   4
  -8   0  -6 659.238 74.3631   3
  -8   0  -6 944.020 82.9923   2
   8   0   6 683.702 145.690   5
  -8   0  -6 792.896 140.435   1
   8   0   6 752.905 103.623   8
   8   0   7 424.793 76.0799   8
  -8   0  -7 441.690 70.1212   7
  -8   0  -7 277.505 96.7934   4
  -8   0  -7 462.844 63.6939   2
   8   0   7 363.583 112.444   5
  -8   0  -7 536.435 121.156   1
  -8   0  -7 66.9305 34.0099   8
   8   0   8 92.4353 36.4481   8
  -8   0  -8 100.319 68.4508   4
  -8   0  -8 112.628 30.2457   7
   8   0   8 142.680 70.9397   5
  -8   0  -8 155.719 73.8905   1
  -8   0  -9-44.0116 46.5828   4
   8   0   9 35.9425 53.2419   5
  -8   0  -9-15.4807 31.3984   1
   8   0  10 285.159 115.883   5
  -8   0 -10 189.245 79.2863   1
   8   2 -14 41.6310 47.6957   2
   8  -2 -14 17.4403 23.6899   2
  -8  -2  14 8.79205 48.9975   9
  -8   2  14-23.5233 56.3908   9
   8   2 -13 23.9062 49.2868   2
   8  -2 -13 107.817 51.5425   2
  -8  -2  13 10.7799 23.0454   9
  -8   2  13 48.5591 50.9808   9
  -8   2  12 10.0496 9.38888   7
   8  -2 -12 46.6503 52.6007   2
   8   2 -12-5.69326 35.2833   2
  -8  -2  12 15.1619 10.9716   9
  -8   2  12 20.8846 41.6850   9
  -8   2  11 179.256 50.4156   8
   8   2 -11 201.867 55.4935   8
  -8   2  11 173.485 43.5797   7
   8  -2 -11 258.083 85.5489   2
  -8  -2  11 124.902 38.1163   7
  -8   2  11 198.186 79.3306   9
   8   2 -11 205.644 80.9292   2
  -8   2  10 1909.80 163.577   7
  -8  -2  10 1561.47 146.715   7
   8   2 -10 2111.08 258.627   2
   8  -2 -10 2073.04 237.922   2
   8  -2 -10 1137.48 123.071   5
  -8   2  10 2087.66 244.506   9
  -8   2  10 1562.19 159.449   8
   8   2 -10 2036.17 187.459   8
   8   2  -9 5.89945 20.5384   8
  -8   2   9 40.9371 24.6709   8
  -8   2   9 65.1837 30.0751   7
   8  -2  -9 1.07129 22.1532   2
  -8  -2   9 55.6752 27.0057   7
  -8   2   9 12.4817 20.3971   9
   8  -2  -9 39.0998 19.5351   5
   8   2  -9 32.8580 21.9370   2
  -8   2   8 1902.03 164.422   7
  -8  -2   8 1361.46 140.465   7
   8   2  -8 1948.42 232.505   2
   8  -2  -8 1846.77 198.265   2
  -8   2   8 1706.73 202.136   9
   8   2  -8 1746.54 178.376   8
  -8   2   8 1672.31 164.201   8
   8  -2  -8 1906.08 171.693   8
  -8  -2   7 3809.90 307.374   4
  -8   2   7 3792.93 253.756   7
   8   2  -7 4288.04 341.753   2
  -8  -2   7 3582.70 244.572   7
  -8   2   7 3798.57 292.042   2
   8  -2  -7 5051.15 335.019   2
   8   2  -7 3193.82 312.459   3
   8   2  -7 4183.71 299.417   8
  -8   2   7 3963.15 271.216   8
   8   2  -7 4067.52 320.206   4
   8  -2  -7 4406.98 278.637   8
  -8  -2   6 3948.87 308.398   4
   8   2  -6 4163.75 320.469   2
  -8  -2   6 3538.98 245.959   7
  -8   2   6 4211.04 282.936   2
   8   2  -6 3527.07 312.408   3
   8  -2  -6 4353.87 280.687   2
   8  -2  -6 4087.02 323.878   4
  -8  -2   6 3926.72 299.194   8
   8   2  -6 4718.72 312.075   8
  -8   2   6 3696.38 265.156   8
   8   2  -6 4634.10 336.116   4
   8  -2  -6 4560.51 282.220   8
   8   2  -5 544.689 106.450   8
  -8   2   5 596.287 89.1988   2
  -8   2   5 624.782 97.9710   8
   8  -2  -5 590.934 94.9115   8
   8   2  -5 697.145 123.273   4
   8  -2  -5 643.757 120.207   4
  -8  -2   5 578.634 108.598   4
  -8  -2   5 469.772 79.3079   7
   8   2  -5 645.226 111.933   2
   8   2  -5 609.372 116.991   3
  -8  -2   5 615.839 112.455   8
  -8  -2   4 2466.62 229.499   4
  -8   2   4 2610.73 233.132   4
  -8  -2   4 2253.57 185.413   7
  -8   2   4 2386.51 180.770   2
   8  -2  -4 2338.96 198.757   6
   8   2  -4 2537.98 236.980   3
  -8  -2   4 2679.10 239.591   8
   8   2  -4 2556.38 230.145   8
  -8   2   4 2243.94 197.216   8
   8   2  -4 2528.46 233.229   4
   8  -2  -4 2531.26 204.142   8
   8  -2  -4 2530.70 227.894   4
  -8   2   3 14478.1 655.493   4
   8   2  -3 10503.1 556.803   2
  -8  -2   3 12168.0 575.903   7
  -8   2   3 12911.5 541.071   2
   8  -2  -3 13410.3 603.515   6
   8   2  -3 14315.1 651.894   3
   8  -2  -3 13736.8 587.562   1
   8  -2  -3 13194.7 529.193   2
  -8  -2   3 14672.1 677.565   8
   8   2  -3 14100.3 649.783   8
   8   2  -3 13350.4 655.555   4
  -8   2   3 13603.9 618.924   8
   8  -2  -3 12752.5 635.826   4
   8  -2  -3 13885.9 610.199   8
  -8  -2   3 13463.8 654.479   4
  -8   2   2 13022.4 607.946   4
   8   2  -2 12603.0 571.448   2
   8   2  -2 12156.0 630.954   4
  -8  -2   2 11453.8 552.488   7
   8  -2  -2 11530.0 588.430   3
  -8   2   2 11788.5 485.753   2
   8  -2  -2 12069.3 548.289   1
   8  -2  -2 12470.1 568.014   6
   8   2  -2 13145.1 594.970   3
  -8  -2   2 13087.1 562.701   3
   8   2  -2 12621.2 561.832   1
  -8  -2   2 12465.8 625.958   8
  -8   2   2 12713.9 588.187   8
   8  -2  -2 11917.6 590.487   4
   8  -2  -1 2951.76 219.247   1
  -8  -2   1 2395.20 209.276   7
   8  -2  -1 2789.59 214.023   3
  -8   2   1 2926.31 159.597   2
   8   2  -1 3134.14 223.413   3
   8   2  -1 2948.71 219.423   1
   8  -2  -1 2872.11 220.174   6
  -8   2   1 3160.13 240.525   8
  -8  -2   1 2945.91 200.866   3
  -8   2   1 3291.28 192.652   5
  -8  -2   1 3307.87 272.065   8
   8   2  -1 2891.31 266.101   4
   8  -2  -1 2930.61 233.461   4
  -8   2   1 3195.66 252.652   4
   8  -2   0 8264.25 434.990   1
   8   2   0 8264.96 434.141   1
  -8  -2   0 7625.86 411.803   7
   8   2   0 8590.41 406.656   3
   8  -2   0 8341.66 441.047   6
   8  -2   0 7876.01 397.697   3
  -8  -2   0 7586.44 313.779   6
  -8   2   0 8772.08 331.870   2
  -8   2   0 7628.72 442.421   6
  -8  -2   0 8982.83 389.149   3
   8  -2   0 8871.13 438.034   5
  -8   2   0 8457.67 407.294   5
   8   2   0 9248.31 501.924   5
  -8  -2   0 8968.61 499.542   8
   8   2   0 8531.37 503.184   4
   8   2   0 8091.10 465.333   8
   8  -2   0 8386.91 446.713   4
  -8   2   0 8210.43 446.523   8
  -8  -2   0 7939.73 478.568   4
   8  -2   0 8396.60 436.825   8
  -8   2   0 8352.12 469.017   4
   8   2   1 1581.94 163.766   1
  -8   2  -1 1372.67 141.076   7
  -8  -2  -1 535.853 138.830   7
   8  -2   1 1537.33 163.531   6
  -8  -2  -1 1388.14 105.073   6
  -8   2  -1 1559.09 167.304   6
   8  -2   1 1489.75 130.107   3
  -8  -2  -1 1485.30 118.992   3
  -8   2  -1 1573.61 90.5506   2
   8  -2   1 1401.70 166.864   5
   8   2   1 1517.48 107.932   2
  -8   2  -1 1431.65 154.351   1
  -8   2  -1 1413.06 150.173   5
   8   2   1 1426.68 182.933   5
  -8  -2  -1 1535.93 178.524   9
   8   2   1 1467.83 186.407   4
  -8  -2  -1 1600.79 189.187   8
   8  -2   1 1300.48 150.665   4
   8  -2   1 1576.98 164.361   1
   8   2   1 1465.34 167.023   8
  -8  -2  -1 1354.97 173.328   4
  -8   2  -1 1389.35 157.137   8
  -8   2  -1 1607.51 169.047   4
   8  -2   1 1547.98 157.567   8
   8   2   2 206.275 60.3930   8
  -8   2  -2 256.362 63.7444   8
   8  -2   2 284.931 64.5922   8
  -8   2  -2 246.643 60.9294   5
   8  -2   2 259.971 67.7997   4
  -8   2  -2 293.208 68.9655   1
  -8  -2  -2 330.992 87.0620   4
   8   2   2 314.441 73.2172   1
  -8   2  -2 222.569 66.8110   4
  -8   2  -2 299.355 66.5585   7
   8   2   2 338.938 50.5134   2
  -8  -2  -2 215.738 65.5389   7
   8  -2   2 230.915 62.2967   6
  -8  -2  -2 314.922 54.5128   6
  -8  -2  -2 218.291 56.1638   1
  -8   2  -2 327.779 76.8765   6
  -8   2  -2 258.116 31.0840   2
   8  -2   2 380.397 87.6958   5
  -8   2  -2 277.642 41.4896   2
   8   2   2 331.667 89.7539   5
  -8   2  -2 3.36362 10.4588   9
   8  -2   2 300.308 73.4743   1
  -8  -2  -2 303.983 49.1846   3
   8  -2   2 257.552 49.5488   3
  -8  -2  -2 255.268 69.9170   8
  -8   2  -3 4050.95 259.429   7
  -8  -2  -3 2274.16 263.421   7
  -8   2  -3 4811.53 205.437   2
  -8   2  -3 4279.71 308.528   1
  -8   2  -3 4134.55 249.414   3
   8  -2   3 4852.14 332.201   6
   8   2   3 4186.06 208.404   2
  -8  -2  -3 4467.85 224.687   3
  -8  -2  -3 4251.52 285.063   1
   8  -2   3 4411.74 223.076   3
   8  -2   3 4381.93 342.062   5
  -8   2  -3 4282.80 316.362   5
   8   2   3 4292.54 346.999   5
  -8   2  -3 961.807 159.652   9
   8  -2   3 4222.74 302.988   4
  -8  -2  -3 1406.46 207.850   8
   8   2   3 4314.27 306.307   8
  -8  -2  -3 4348.58 349.812   4
  -8   2  -3 4338.77 296.287   8
  -8   2  -3 4605.64 316.224   4
   8  -2   3 4241.65 274.897   8
   8   2   4 220.085 61.9925   8
  -8   2  -4 207.554 54.8530   8
   8   2   4 244.083 46.5220   2
   8  -2   4 244.671 61.2047   8
  -8  -2  -4 244.235 76.4801   4
  -8   2  -4 250.043 71.6537   4
  -8   2  -4 278.556 76.0588   1
  -8   2  -4 214.352 56.5823   7
  -8  -2  -4 196.434 55.4194   7
  -8  -2  -4 146.243 47.2620   6
  -8   2  -4 143.868 39.6736   3
   8  -2   4 318.131 92.0122   5
  -8  -2  -4 284.589 53.1372   3
   8   2   4 193.816 73.9797   5
  -8   2  -4 1.27305 19.3511   9
  -8  -2  -4 232.385 66.1040   1
  -8  -2  -4 34.3277 30.0332   8
  -8   2  -4 253.339 40.6562   2
  -8   2  -5 517.420 99.7342   8
   8   2   5 695.510 108.603   8
   8  -2   5 573.137 92.9715   8
  -8  -2  -5 722.883 144.116   4
  -8   2  -5 736.795 129.227   4
  -8  -2  -5 640.647 94.2597   7
  -8   2  -5 609.960 95.9309   7
   8   2   5 652.513 84.3942   2
   8   2   5 830.923 155.067   5
  -8   2  -5 674.356 72.8725   2
  -8  -2  -5 674.822 90.6089   3
  -8  -2  -5 152.412 50.7165   6
  -8  -2  -5 551.852 108.544   1
  -8   2  -5 387.394 75.3834   3
   8  -2   5 735.153 148.521   5
  -8   2  -5 1.63660 27.4514   9
  -8   2  -5 788.865 136.790   1
  -8   2  -6 774.050 122.859   8
  -8   2  -6 765.227 104.257   7
  -8  -2  -6 906.177 170.434   4
  -8   2  -6 816.198 140.862   4
  -8  -2  -6 574.373 89.6648   7
   8   2   6 818.857 107.209   2
  -8  -2  -6 895.732 142.324   1
  -8   2  -6 733.955 84.9124   2
  -8  -2  -6 833.411 110.674   3
   8  -2   6 838.017 172.127   5
  -8   2  -6 484.445 92.9119   3
   8   2   6 724.924 153.774   5
  -8   2  -6 704.211 135.195   1
   8   2   6 849.987 120.504   8
   8   2   7 284.419 67.8323   8
  -8  -2  -7 285.684 103.885   4
  -8  -2  -7 244.376 75.7275   1
  -8   2  -7 213.822 77.9524   4
  -8   2  -7 328.706 60.0413   2
  -8   2  -7 314.563 64.7448   7
   8   2   7 306.702 100.177   5
  -8   2  -7 276.553 92.9357   1
  -8  -2  -8 10.4830 12.9324   1
   8   2   8 51.1039 34.1438   8
  -8  -2  -8 84.2000 49.5801   4
  -8   2  -8 101.552 53.5030   4
  -8   2  -8 9.75353 11.9090   7
  -8   2  -8 46.1038 36.4112   1
   8   2   8 8.33713 24.1640   5
  -8  -2  -9 9.56522 24.1850   4
  -8   2  -9-11.4496 32.0073   4
  -8   2  -9 55.3074 45.2884   1
   8   2   9 44.0950 55.7125   5
  -8  -2  -9 2.68798 18.1270   1
   8  -4 -12-0.82141 30.3866   2
  -8  -4  12-26.3655 47.4304   9
  -8   4  12 32.7223 34.8016   9
   8   4 -12 10.3793 15.1092   2
   8   4 -11 32.6862 20.1009   8
  -8   4  11 18.7143 18.5405   7
   8  -4 -11 38.8009 25.4661   2
  -8   4  11 56.7203 51.4122   9
   8   4 -11 62.8580 62.2702   2
   8   4 -10 674.552 133.811   8
  -8   4  10 696.616 105.541   7
   8  -4 -10 603.999 123.293   2
  -8   4  10 713.511 146.287   9
   8   4 -10 738.087 167.880   2
   8   4  -9 8.39118 25.9862   8
  -8   4   9-3.82395 14.2567   7
   8  -4  -9-20.2319 29.0754   2
  -8   4   9-48.8308 46.6450   9
   8   4  -9-20.1248 34.6114   2
   8   4  -8 606.935 123.353   8
  -8   4   8 599.836 117.791   9
  -8   4   8 555.852 96.7309   7
   8   4  -8 208.229 51.5215   6
   8  -4  -8 537.959 104.006   2
   8   4  -8 524.885 140.783   2
   8   4  -7 1108.53 170.365   8
  -8  -4   7 957.436 141.223   4
  -8   4   7 1063.36 132.922   7
   8   4  -7 588.889 81.5308   6
   8  -4  -7 991.992 138.911   2
  -8   4   7 1190.38 159.519   9
   8   4  -7 1091.59 190.339   2
   8   4  -7 1074.41 158.813   4
  -8  -4   6 1612.35 183.580   4
   8   4  -6 1776.17 239.689   2
  -8   4   6 1801.09 180.265   7
   8  -4  -6 1757.08 273.897   3
   8   4  -6 1024.68 94.6982   6
  -8  -4   6 1951.89 241.780   3
   8   4  -6 2026.00 226.988   8
   8  -4  -6 1404.59 160.384   2
  -8   4   6 1905.66 198.269   9
   8   4  -6 1706.12 197.488   4
   8   4  -5 450.661 108.134   8
  -8  -4   5 548.179 123.718   3
   8   4  -5 335.966 101.295   2
   8  -4  -5 324.360 62.6328   1
   8   4  -5 297.299 90.4237   4
  -8   4   5 394.659 81.1649   7
   8  -4  -5 399.383 90.2722   4
  -8  -4   5 327.442 86.8059   4
   8  -4  -5 417.180 96.4634   6
   8  -4  -5 351.723 107.529   3
  -8   4   5 521.705 92.0139   9
  -8   4   4 1639.86 174.079   7
   8   4  -4 1698.18 236.020   3
  -8   4   4 1595.98 165.896   2
   8  -4  -4 1407.49 138.311   1
   8  -4  -4 1633.27 192.312   6
  -8  -4   4 1820.82 219.312   3
   8  -4  -4 1373.12 210.092   3
  -8   4   4 1927.95 175.591   9
   8   4  -4 1654.30 214.703   8
   8   4  -4 1412.06 186.207   4
   8  -4  -4 1511.52 180.718   4
  -8  -4   4 1514.65 180.514   4
  -8   4   3 3626.14 270.225   7
   8  -4  -3 3487.81 234.642   1
   8  -4  -3 3019.78 309.603   3
   8   4  -3 3756.91 347.803   3
   8  -4  -3 3686.09 297.338   6
  -8   4   3 4097.92 277.235   2
  -8  -4   3 3315.32 309.388   3
  -8   4   3 3754.27 181.373   5
   8   4  -3 3723.82 327.628   8
   8   4  -3 3710.68 309.733   4
   8  -4  -3 3274.51 263.677   4
  -8  -4   3 3614.21 290.732   4
   8  -4  -2 3485.88 243.814   1
  -8   4   2 3989.17 283.725   7
   8  -4  -2 3790.86 335.619   3
   8   4  -2 3806.42 348.462   3
   8  -4  -2 3716.33 300.668   6
  -8  -4   2 3693.03 317.408   3
  -8   4   2 4370.13 276.433   2
   8   4  -2 3749.72 258.042   1
  -8   4   2 4012.15 223.420   5
   8   4  -2 3427.31 306.743   4
   8   4  -2 4089.26 346.579   8
   8  -4  -2 3429.57 265.958   4
  -8  -4   2 3622.16 302.367   4
  -8   4   1 1538.50 159.387   4
   8  -4  -1 1542.69 154.840   1
  -8   4   1 1636.58 173.847   7
   8   4  -1 1464.65 151.705   1
   8   4  -1 1534.14 209.486   3
   8  -4  -1 1336.49 188.054   3
   8  -4  -1 1656.47 189.141   6
  -8  -4   1 1409.94 188.298   3
  -8   4   1 1576.82 147.060   2
  -8   4   1 1441.58 139.575   5
   8   4  -1 1537.86 201.468   4
   8   4  -1 1631.19 207.611   8
   8  -4  -1 1492.84 153.493   4
  -8  -4   1 1358.08 182.910   4
  -8   4   0 2956.72 221.974   4
   8   4   0 2622.62 214.861   1
  -8   4   0 2707.36 231.134   7
   8   4   0 2785.20 286.329   3
   8  -4   0 2692.51 252.018   6
   8  -4   0 2260.46 239.582   3
  -8  -4   0 2409.53 114.494   6
  -8  -4   0 2859.54 262.950   3
  -8   4   0 2454.73 188.231   2
  -8   4   0 2768.05 221.700   5
   8  -4   0 2610.29 216.940   1
   8   4   0 2877.99 278.425   8
   8  -4   0 2307.87 193.700   4
  -8  -4   0 2611.41 258.328   4
   8   4   1 633.077 125.948   8
   8  -4   1 504.432 84.6898   4
  -8  -4  -1 455.977 109.524   4
  -8   4  -1 573.298 98.0665   7
   8   4   1 604.929 100.605   1
  -8   4  -1 631.433 99.6570   4
   8  -4   1 696.064 123.011   6
   8   4   1 486.118 81.2476   2
  -8   4  -1 589.023 83.1622   2
   8  -4   1 523.875 96.0600   1
  -8   4  -1 515.927 98.8404   5
   8  -4   1 501.117 115.128   3
   8   4   1 700.731 144.269   5
  -8  -4  -1 547.142 106.066   3
   8   4   2-21.2622 30.8835   8
   8  -4   2-12.7776 11.4732   4
  -8   4  -2-4.37144 20.4507   1
  -8  -4  -2 20.8734 33.7681   4
  -8   4  -2 4.82073 14.7179   7
  -8   4  -2 6.97486 9.82805   4
   8   4   2 6.55947 16.1339   2
   8  -4   2 32.7682 14.5537   6
  -8   4  -2 18.8704 36.8120   3
  -8   4  -2-27.9607 13.2298   5
  -8   4  -2 6.28833 18.8705   9
   8   4   2 38.1515 34.4473   5
  -8  -4  -2-8.24700 18.7091   3
   8  -4   2-15.2302 26.1538   3
   8   4   2-3.22902 19.8501   1
   8   4   3 1003.07 154.567   8
  -8   4  -3 905.401 127.611   7
  -8  -4  -3 897.917 164.673   4
  -8   4  -3 1231.52 155.008   1
  -8  -4  -3 980.023 149.937   3
   8  -4   3 1003.72 163.260   6
   8  -4   3 1044.57 150.915   3
   8   4   3 998.029 125.499   2
  -8   4  -3 691.033 134.976   3
   8   4   3 896.860 137.466   1
   8   4   3 1260.69 198.777   5
  -8   4  -3 1097.89 134.185   4
   8   4   4 79.0797 59.0763   8
  -8  -4  -4 7.80319 21.0525   4
  -8   4  -4 43.7195 29.7163   4
  -8   4  -4 23.0794 18.5405   7
   8   4   4 8.55564 20.4749   2
   8  -4   4 19.8922 13.0936   6
  -8   4  -4 38.9945 30.9187   1
  -8   4  -4 15.0100 29.4966   3
  -8   4  -4 37.4263 27.6363   2
  -8  -4  -4-32.9157 36.9111   3
   8   4   4-17.8705 25.4673   5
   8  -4   4 6.12771 12.8213   3
   8   4   5 228.470 74.4884   8
   8  -4   5 232.391 66.5321   3
  -8  -4  -5 247.367 99.9875   4
   8   4   5 9.13587 12.1526   2
  -8   4  -5 235.227 64.3591   4
  -8   4  -5 248.369 70.9738   2
  -8   4  -5 169.422 69.3283   1
  -8   4  -5 209.915 59.6102   7
   8  -4   5 215.849 75.5566   6
  -8  -4  -5 214.931 64.6007   1
  -8  -4  -5 272.170 80.1175   3
   8   4   5 261.074 98.7531   5
   8   4   6 431.620 101.972   8
  -8   4  -6 516.578 117.862   1
  -8  -4  -6 437.946 126.972   4
  -8   4  -6 447.378 94.3682   4
  -8   4  -6 519.896 95.7019   7
  -8  -4  -6 346.579 88.9869   1
  -8  -4  -6 408.643 100.354   3
   8   4   6 368.355 118.389   5
  -8   4  -6 468.811 98.9000   2
   8   4   7 29.9374 30.3322   8
  -8  -4  -7 39.2379 33.1381   1
  -8  -4  -7 34.6434 13.4889   4
  -8   4  -7 42.4409 15.9395   7
   8   4   7 67.2215 49.7326   5
  -8   4  -7 43.5173 33.8574   1
   8   4   8 41.8313 50.8566   8
  -8  -4  -8 23.3597 29.6656   4
  -8   4  -8 28.7746 31.3282   7
  -8  -4  -8-2.21931 15.4311   1
   8   4   8-52.0460 62.7977   5
  -8   4  -8 5.84948 32.5112   1
   8   6  -9-3.23646 33.6691   8
  -8   6   9 1.03910 16.2962   7
   8  -6  -9 56.5463 31.5727   3
   8   6  -9 17.6438 16.4163   2
  -8   6   9 159.527 93.5375   9
   8   6  -8 33.9350 21.2067   8
  -8  -6   8 18.5411 47.0440   3
  -8   6   8 40.1904 23.6258   7
   8  -6  -8 98.8219 61.2968   6
   8  -6  -8 2.64634 11.0465   3
   8   6  -8 179.493 89.7979   2
  -8   6   8 103.036 55.3760   9
   8   6  -7 202.869 87.9099   8
  -8  -6   7 161.979 76.1649   3
  -8   6   7 202.140 71.2814   7
   8  -6  -7 203.043 76.5776   6
   8  -6  -7 309.151 129.346   3
   8   6  -7 186.685 84.4370   2
  -8   6   7 274.084 73.9508   9
   8   6  -6 438.341 123.892   8
  -8  -6   6 385.926 126.542   3
  -8   6   6 217.371 69.7253   7
  -8  -6   6 232.842 68.5352   4
   8  -6  -6 303.455 95.2558   6
   8  -6  -6 185.081 93.3508   3
  -8   6   6 480.568 96.1878   9
   8   6  -5 240.971 99.8536   8
  -8   6   5 325.713 84.1326   7
  -8  -6   5 238.849 70.6482   4
   8  -6  -5 272.741 91.4013   6
   8  -6  -5 131.768 78.8264   3
  -8   6   5 247.685 63.8582   9
  -8  -6   5 253.489 99.8733   3
   8  -6  -4 91.6157 49.0264   4
  -8  -6   4 202.319 69.8144   4
  -8   6   4 371.575 92.9290   7
   8  -6  -4 266.796 88.0209   6
   8  -6  -4 308.754 112.307   3
  -8   6   4 378.009 70.7679   9
  -8  -6   4 319.295 113.371   3
   8   6  -4 271.586 99.4392   8
  -8  -6   3 648.106 122.424   4
  -8   6   3 636.201 121.413   7
   8  -6  -3 693.895 140.894   6
   8  -6  -3 479.337 142.762   3
  -8  -6   3 785.381 171.995   3
   8   6  -3 726.102 161.483   8
  -8  -6   2 437.270 106.890   4
  -8   6   2 562.428 114.281   7
   8  -6  -2 649.250 133.281   6
   8  -6  -2 481.020 136.441   3
  -8  -6   2 425.172 121.807   3
   8   6  -2 567.841 147.152   8
   8   6  -1 450.721 127.563   8
  -8  -6   1 395.738 109.329   4
  -8   6   1 502.327 108.215   7
   8  -6  -1 472.502 117.505   6
   8  -6  -1 415.335 128.546   3
  -8  -6   1 381.152 115.838   3
   8   6   0 683.195 163.562   8
  -8  -6   0 490.677 113.713   4
  -8   6   0 570.319 116.281   7
   8  -6   0 598.994 132.066   6
   8  -6   0 384.787 124.986   3
  -8  -6   0 475.256 134.329   3
   8   6   1 107.787 64.5979   8
  -8  -6  -1 87.1946 52.4804   4
  -8   6  -1 144.150 55.7672   7
   8  -6   1 139.516 67.1450   6
   8  -6   1 83.3483 45.3510   3
  -8  -6  -1 109.574 66.7118   3
   8   6   2 65.2209 41.9512   8
  -8  -6  -2 84.7341 49.8845   4
  -8   6  -2 94.8448 42.7496   7
   8  -6   2 77.2935 57.6490   6
   8   6   2 48.6935 40.8956   5
  -8  -6  -2-0.93885 13.5343   3
   8  -6   2 63.9531 56.4119   3
   8   6   3 133.923 69.9048   8
  -8   6  -3 42.7789 20.7096   1
  -8  -6  -3 30.6101 30.8509   4
  -8   6  -3 63.3041 36.0485   7
   8  -6   3 77.7133 57.0162   6
  -8  -6  -3 36.7001 15.7847   3
   8   6   3 105.898 59.0676   5
   8  -6   3 115.316 60.5298   3
   8   6   4-48.9733 37.8127   8
  -8  -6  -4-39.0378 37.4724   4
  -8   6  -4-13.3891 20.9100   7
   8  -6   4-31.8282 49.5541   6
  -8   6  -4-4.82527 10.7708   1
  -8  -6  -4 66.4913 54.3086   3
   8   6   4-85.5885 60.7859   5
   8  -6   4 17.6256 23.0703   3
  -8   6  -5 75.0322 40.0424   1
   8   6   5 113.642 62.7902   8
  -8  -6  -5 60.5339 49.2228   4
  -8   6  -5 96.3346 47.8925   7
   8  -6   5 71.4365 56.8251   6
   8   6   5 95.2759 67.5385   5
   8  -6   5 31.1593 20.5707   3
   9   1 -14 1759.61 265.417   2
   9  -1 -14 1663.13 249.685   2
  -9   1  14 1967.99 280.329   9
  -9  -1  14 1638.99 255.735   9
   9   1 -13 750.695 165.486   2
   9  -1 -13 877.919 168.306   2
  -9  -1  13 737.914 162.401   9
  -9   1  13 826.497 181.081   9
   9   1 -12 756.976 157.127   2
  -9   1  12 917.726 109.506   7
   9  -1 -12 770.331 151.355   2
  -9  -1  12 850.926 170.212   9
  -9   1  12 788.894 163.900   9
   9   1 -12 926.907 110.156   8
  -9   1  11 118.136 40.6512   8
   9   1 -11 179.948 79.1828   2
   9   1 -11 180.851 48.7980   8
   9  -1 -11 101.679 36.9583   8
   9  -1 -11 151.160 61.5966   2
  -9  -1  11 123.733 39.1866   7
   9   1 -11 13.8618 13.3907   5
  -9   1  11 97.9191 52.1785   9
  -9   1  10 463.196 87.8906   8
   9   1 -10 609.629 127.276   2
   9   1 -10 561.190 93.5499   8
   9  -1 -10 602.107 94.4823   8
   9  -1 -10 605.070 122.087   2
  -9  -1  10 345.401 68.0870   7
   9   1 -10 218.283 82.3360   5
  -9   1  10 596.746 128.550   9
   9  -1 -10 454.330 76.6151   5
  -9  -1  10 158.625 54.9394   8
  -9  -1   9 1931.39 171.186   7
   9   1  -9 2698.74 262.152   2
   9  -1  -9 2327.16 230.670   2
   9  -1  -9 2256.00 165.505   5
  -9  -1   9 1864.74 197.561   8
  -9   1   9 2100.81 194.016   8
   9   1  -9 2419.38 210.922   8
   9  -1  -9 2718.49 211.277   8
  -9   1   8 0.96636 4.49914   8
   9   1  -8 15.4559 19.2652   8
   9  -1  -8 16.2273 16.4031   8
   9  -1  -8 19.2116 25.7211   2
   9  -1  -8 11.6095 10.2360   5
  -9  -1   8-14.2766 22.1953   8
   9   1  -8 25.7178 7.55971   2
  -9  -1   7 116.710 47.7364   8
   9   1  -7 108.467 50.7279   3
  -9   1   7 86.6743 40.8891   8
   9   1  -7 88.5425 44.5786   8
   9  -1  -7 87.7425 40.5298   8
   9  -1  -7 69.8767 33.8818   2
  -9  -1   7 132.951 57.2684   4
   9  -1  -7 56.2889 15.6018   5
  -9   1   7 140.732 49.2521   2
   9   1  -7 97.8873 40.3235   2
  -9  -1   6 330.533 77.0414   8
   9   1  -6 325.917 81.5091   3
  -9   1   6 291.788 67.2887   8
   9   1  -6 211.217 65.3185   8
   9  -1  -6 322.697 69.5727   8
   9   1  -6 419.851 96.7931   4
   9  -1  -6 318.643 67.1239   2
   9  -1  -6 347.979 86.7088   4
  -9  -1   6 303.672 84.4870   4
  -9   1   6 346.196 76.2477   2
   9   1  -6 309.483 75.4070   2
  -9   1   5 953.151 118.534   2
  -9  -1   5 863.130 137.592   4
  -9   1   5 886.587 138.146   4
   9   1  -5 1139.38 145.716   3
   9  -1  -5 950.939 62.5994   5
  -9  -1   5 812.346 123.367   8
  -9   1   5 815.696 117.891   8
   9   1  -5 1025.82 134.950   8
   9  -1  -5 812.369 113.952   8
   9   1  -5 928.523 150.523   4
   9  -1  -5 834.934 143.602   4
  -9  -1   4 14803.9 719.946   4
  -9   1   4 14638.5 714.187   4
  -9   1   4 13886.7 610.019   2
   9   1  -4 9861.66 581.632   2
   9   1  -4 15251.4 534.014   6
   9  -1  -4 14227.9 614.703   6
   9  -1  -4 12983.0 581.686   2
   9   1  -4 14330.6 658.065   3
   9  -1  -4 15276.2 527.231   5
  -9  -1   4 15541.9 696.896   8
  -9   1   4 13280.1 653.620   8
   9   1  -4 14585.9 673.310   8
   9   1  -4 14814.0 723.300   4
   9  -1  -4 15183.5 656.286   8
   9  -1  -4 14435.6 703.656   4
  -9   1   3 2273.70 222.618   4
  -9   1   3 2039.07 151.784   2
   9   1  -3 2274.95 167.883   2
   9   1  -3 1863.77 111.097   6
   9  -1  -3 2172.06 171.898   6
   9   1  -3 1830.50 170.918   3
   9  -1  -3 2217.33 140.078   2
   9  -1  -3 2140.87 136.064   5
   9  -1  -3 2165.29 186.498   1
  -9  -1   3 2003.67 201.299   8
  -9   1   3 2106.69 198.159   8
   9   1  -3 2122.78 202.047   8
   9   1  -3 1953.67 210.601   4
   9  -1  -3 2108.13 188.241   8
   9  -1  -3 2207.32 216.114   4
  -9   1   2 3049.53 270.256   4
  -9   1   2 2963.00 169.303   2
   9   1  -2 3203.56 188.137   2
   9   1  -2 2918.46 152.108   6
   9  -1  -2 3114.65 214.192   6
   9  -1  -2 3023.57 229.099   1
   9   1  -2 3128.80 208.127   3
   9   1  -2 2815.73 222.920   1
   9  -1  -2 3085.01 193.866   5
   9  -1  -2 3001.00 147.703   2
   9   1  -2 3139.15 240.418   5
  -9  -1   2 3249.53 263.871   8
  -9   1   2 2892.48 242.468   8
   9   1  -2 3121.48 269.709   4
   9  -1  -2 3290.57 265.285   4
  -9   1   1 29626.7 1094.64   2
   9   1  -1 32864.3 1133.15   2
   9  -1  -1 34704.6 1274.59   1
   9   1  -1 34531.5 1283.60   1
   9  -1  -1 31317.4 1164.23   3
   9  -1  -1 34782.1 1233.54   6
   9   1  -1 35155.3 1165.79   3
   9  -1  -1 33991.8 1226.92   5
   9   1  -1 36946.2 1306.32   5
  -9  -1   1 35863.2 1329.23   8
   9   1  -1 33277.0 1341.83   4
  -9   1   1 34872.2 1301.24   8
   9   1  -1 36407.9 1314.83   8
   9  -1  -1 34264.2 1320.15   4
   9  -1  -1 34321.3 1272.38   8
  -9  -1   1 35203.5 1354.29   4
  -9   1   1 33575.9 1333.76   4
   9  -1   0 14711.9 669.150   1
   9   1   0 15431.5 675.677   1
   9   1   0 13142.0 493.121   2
   9  -1   0 15879.1 641.339   6
  -9  -1   0 14764.0 557.571   6
   9  -1   0 11882.2 497.152   3
   9   1   0 14812.7 486.590   2
   9  -1   0 15099.0 649.705   5
   9   1   0 15994.4 699.012   5
  -9   1   0 14634.6 635.256   5
  -9  -1   0 15318.0 709.143   8
   9   1   0 15307.4 738.536   4
   9  -1   0 14891.5 699.286   4
  -9   1   0 15254.5 684.623   8
   9   1   0 15338.4 686.365   8
  -9  -1   0 15349.2 730.592   4
   9  -1   0 16004.7 668.345   8
  -9   1   0 15692.9 715.347   4
   9   1   1 10730.3 541.702   1
   9  -1   1 12152.7 533.689   6
  -9  -1  -1 8943.02 433.355   6
  -9   1  -1 9964.64 502.509   6
   9  -1   1 9896.70 527.342   5
   9   1   1 10637.5 560.658   5
  -9   1  -1 10855.2 531.809   1
  -9   1  -1 9102.87 504.992   5
  -9  -1  -1 10748.0 563.506   8
   9  -1   1 9771.20 551.185   4
  -9   1  -1 10560.4 541.974   8
   9   1   1 10723.9 537.433   8
  -9  -1  -1 10144.1 576.620   4
   9  -1   1 10159.3 505.968   8
   9  -1   1 9524.98 523.791   1
  -9   1  -1 10961.1 573.417   4
   9  -1   2 8446.57 458.098   6
  -9   1  -2 8166.97 444.011   6
  -9   1  -2 8977.14 474.203   1
   9  -1   2 9298.24 508.907   5
  -9  -1  -2 8751.79 467.746   1
   9   1   2 9115.27 515.038   5
  -9   1  -2 7668.23 459.599   5
  -9   1  -2 3970.56 357.238   9
   9  -1   2 8764.80 499.498   4
  -9  -1  -2 9292.28 505.787   8
  -9   1  -2 8914.34 483.883   8
   9   1   2 9469.64 475.369   8
  -9  -1  -2 9099.45 531.778   4
  -9   1  -2 9500.24 521.070   4
   9  -1   2 8722.84 447.606   8
  -9  -1  -3 2739.95 217.565   6
  -9   1  -3 3532.76 267.477   6
  -9   1  -3 3831.05 289.434   1
  -9  -1  -3 3569.81 273.443   1
   9  -1   3 3984.26 322.142   5
   9   1   3 3991.86 325.672   5
  -9   1  -3 3579.25 296.823   5
   9  -1   3 3484.77 296.507   4
  -9  -1  -3 2960.49 263.528   8
  -9   1  -3 3500.17 272.167   8
  -9  -1  -3 4108.54 335.587   4
   9   1   3 3465.14 261.872   8
  -9   1  -3 3800.11 306.257   4
   9  -1   3 3657.48 252.519   8
   9   1   4 3785.54 201.032   2
  -9   1  -4 5007.37 358.372   1
  -9  -1  -4 3800.46 278.350   6
  -9  -1  -4 5017.20 344.988   1
   9  -1   4 4866.62 385.744   5
   9   1   4 5209.78 397.488   5
  -9  -1  -4 1923.04 243.352   8
  -9   1  -4 4695.26 334.538   8
  -9  -1  -4 4740.30 386.447   4
  -9   1  -4 4850.83 366.120   4
   9   1   4 4525.61 306.683   8
   9  -1   4 4534.03 295.101   8
   9   1   5 1020.54 95.8715   2
  -9   1  -5 986.959 119.939   7
  -9  -1  -5 1125.51 185.955   4
  -9   1  -5 1118.88 174.166   4
  -9   1  -5 919.624 152.314   1
  -9  -1  -5 1434.85 182.421   1
   9  -1   5 1192.90 193.925   5
   9   1   5 1019.96 178.385   5
   9   1   5 921.586 129.162   8
   9  -1   5 932.707 124.877   8
   9   1   6 214.366 58.3288   8
   9  -1   6 186.183 53.2271   8
  -9  -1  -6 229.652 90.9338   4
  -9   1  -6 229.229 78.0733   4
  -9   1  -6 299.558 86.6213   1
  -9   1  -6 231.323 59.4422   7
  -9  -1  -6 158.600 63.0290   1
  -9  -1  -6 162.791 51.4657   7
   9  -1   6 225.821 86.9166   5
   9   1   6 158.367 67.6601   5
  -9   1  -7 1444.11 144.294   7
  -9  -1  -7 867.092 193.030   4
  -9   1  -7 1366.09 211.273   4
  -9   1  -7 1462.12 214.872   1
  -9  -1  -7 1538.21 207.468   1
   9  -1   7 1266.05 223.652   5
   9   1   7 1339.52 226.489   5
   9   1   7 1286.56 148.307   8
   9  -1   7 1356.74 149.908   8
   9   1   8 82.8384 34.7551   8
   9  -1   8 58.1344 34.5193   8
  -9  -1  -8 118.734 60.7679   1
  -9  -1  -8 18.3761 25.5741   4
  -9   1  -8 21.3988 21.7798   4
   9  -1   8 55.0996 64.3585   5
   9   1   8 93.6918 60.0456   5
  -9   1  -8 141.737 65.4627   1
  -9  -1  -9 649.866 146.272   1
  -9  -1  -9 525.529 152.369   4
  -9   1  -9 503.555 144.362   4
   9  -1   9 696.902 181.698   5
   9   1   9 1002.28 214.942   5
  -9   1  -9 798.763 166.449   1
   9  -3 -13 494.300 128.511   2
  -9  -3  13 577.341 144.580   9
  -9   3  13 600.735 157.476   9
   9   3 -13 416.611 137.870   2
  -9   3  12 327.046 68.5092   7
   9  -3 -12 297.960 92.6407   2
  -9   3  12 445.861 129.644   9
   9   3 -12 298.390 108.438   2
   9   3 -11 243.817 78.9640   8
  -9   3  11 272.363 64.3930   7
   9  -3 -11 321.795 97.4648   2
  -9   3  11 263.873 81.6770   9
   9   3 -11 223.010 85.3651   2
   9   3 -10 230.856 77.4392   8
  -9   3  10 324.759 72.7707   7
   9  -3 -10 381.471 96.1790   2
  -9   3  10 318.927 101.537   9
   9   3 -10 554.251 137.533   2
  -9   3   9 1165.29 138.840   7
   9   3  -9 268.764 67.5714   6
   9  -3  -9 1256.52 165.906   2
  -9   3   9 1421.81 194.230   9
   9   3  -9 1338.95 209.206   2
   9   3  -9 1193.62 163.723   8
   9   3  -8 36.1675 32.2295   8
  -9   3   8 10.1304 16.8573   7
   9  -3  -8-3.19593 19.7874   2
   9   3  -8-0.94425 4.70148   6
  -9   3   8 0.49372 26.8887   9
   9   3  -8 6.42634 26.1884   2
   9   3  -7 53.4541 37.2589   8
  -9   3   7 73.1172 34.5405   7
  -9  -3   7 25.1990 19.0493   4
   9  -3  -7 41.4866 23.4962   2
   9   3  -7 45.0880 17.0794   6
   9   3  -7 110.749 52.0586   2
   9   3  -6 176.740 66.6242   8
  -9   3   6 155.170 49.4582   2
  -9   3   6 212.011 64.0506   7
  -9  -3   6 230.786 74.2892   4
   9   3  -6 43.0652 15.3105   6
   9  -3  -6 225.876 59.3637   2
   9   3  -6 186.870 67.5436   2
   9   3  -5 624.920 121.901   8
   9  -3  -5 743.922 114.369   8
  -9   3   5 640.652 98.0984   2
   9   3  -5 597.062 122.085   4
  -9   3   5 604.139 103.390   7
   9  -3  -5 524.747 113.958   4
  -9  -3   5 617.511 117.299   4
   9  -3  -5 618.695 109.689   6
   9  -3  -5 620.286 91.2435   2
   9   3  -5 683.536 127.809   2
   9   3  -5 528.197 119.689   3
   9   3  -4 4613.67 351.545   2
  -9   3   4 4644.80 306.333   7
   9  -3  -4 3962.85 373.198   3
  -9   3   4 4167.26 272.370   2
   9   3  -4 4601.51 370.747   3
   9  -3  -4 4450.43 320.510   6
   9  -3  -4 4585.60 287.528   1
   9   3  -4 4730.61 356.290   8
   9   3  -4 4802.93 359.242   4
   9  -3  -4 4475.06 333.450   4
   9  -3  -4 4602.38 320.991   8
  -9  -3   4 5108.26 364.947   4
  -9   3   3 2962.76 251.764   4
  -9   3   3 2399.43 212.707   7
   9  -3  -3 1674.40 220.110   3
   9  -3  -3 2524.81 204.880   1
  -9   3   3 2405.41 182.128   2
   9   3  -3 2636.79 258.091   3
   9  -3  -3 2972.42 246.081   6
  -9  -3   3 2526.14 236.379   3
   9   3  -3 2538.40 254.452   8
   9   3  -3 2253.51 244.456   4
   9  -3  -3 2469.77 236.361   4
  -9  -3   3 2485.39 245.533   4
   9  -3  -3 2785.55 235.746   8
  -9   3   2 2256.23 214.396   4
  -9   3   2 2217.11 199.034   7
   9  -3  -2 1981.17 182.551   1
   9   3  -2 2126.74 223.177   3
  -9   3   2 1969.55 156.873   2
   9  -3  -2 2184.39 209.026   6
   9   3  -2 2197.00 195.466   1
  -9  -3   2 2368.11 214.934   3
  -9   3   2 2120.58 140.489   5
   9   3  -2 2146.21 230.158   8
   9  -3  -2 2054.37 206.300   4
  -9  -3   2 1999.58 220.803   4
   9  -3  -2 2172.71 206.520   8
  -9   3   1 17557.6 773.753   4
   9  -3  -1 15465.1 720.459   1
  -9   3   1 16694.6 737.987   7
   9   3  -1 15728.4 729.588   1
   9   3  -1 16919.7 774.942   3
   9  -3  -1 16332.9 757.898   6
  -9   3   1 15695.1 642.102   2
  -9  -3   1 18551.9 749.588   3
  -9   3   1 16970.3 669.291   5
   9   3  -1 16612.3 810.049   8
   9  -3  -1 15719.5 734.746   4
  -9  -3   1 16685.7 809.403   4
   9  -3  -1 16710.5 755.075   8
  -9   3   0 8591.62 483.772   4
  -9   3   0 8979.39 466.320   7
   9   3   0 8717.47 471.516   1
   9   3   0 8557.30 479.294   3
   9  -3   0 8724.42 491.978   6
   9  -3   0 5732.19 406.423   3
  -9   3   0 10205.9 406.783   2
  -9  -3   0 8879.76 452.646   3
  -9   3   0 8850.60 441.871   5
   9   3   0 9767.96 576.242   5
   9   3   0 8809.78 527.548   8
   9  -3   0 7591.94 454.020   4
   9  -3   0 7945.79 458.432   1
  -9  -3   0 8212.42 519.629   4
   9  -3   0 8772.51 479.123   8
  -9   3  -1 4849.61 301.423   7
   9  -3   1 5535.04 352.039   6
  -9  -3  -1 4536.46 194.002   6
   9  -3   1 4761.02 294.045   3
  -9  -3  -1 4927.85 285.254   3
  -9   3  -1 5393.79 223.059   2
   9   3   1 5301.31 251.064   2
  -9   3  -1 4685.76 302.299   5
   9   3   1 5788.30 409.568   5
  -9   3  -1 5525.24 328.991   1
   9  -3   1 4497.42 298.491   4
   9   3   1 5292.07 363.836   8
  -9  -3  -1 5487.37 384.749   4
   9   3   1 5236.15 329.779   1
   9  -3   1 5358.45 327.224   8
  -9   3  -1 5844.99 347.272   4
  -9   3  -2 4938.49 304.744   7
  -9  -3  -2 4500.39 223.785   6
   9  -3   2 5219.64 355.633   6
  -9  -3  -2 5583.40 292.181   3
   9  -3   2 5041.71 292.640   3
   9   3   2 5003.42 252.886   2
  -9   3  -2 5203.86 331.192   1
  -9   3  -2 4736.43 204.154   2
  -9   3  -2 4561.43 320.700   5
   9   3   2 5099.86 394.838   5
   9  -3   2 4720.36 309.884   4
   9   3   2 4782.40 344.449   8
  -9  -3  -2 4948.01 380.001   4
  -9   3  -2 5076.76 323.694   4
   9  -3   2 5419.19 324.511   8
  -9   3  -3 2212.10 197.066   7
  -9   3  -3 2405.86 164.987   2
   9  -3   3 2492.68 247.888   6
   9   3   3 2057.83 155.552   2
  -9   3  -3 2290.85 224.623   1
  -9  -3  -3 2282.99 179.408   3
   9  -3   3 2194.92 176.968   3
  -9   3  -3 2075.20 123.859   2
   9   3   3 2488.91 277.583   5
   9   3   3 2283.00 227.547   8
  -9  -3  -3 2092.16 251.347   4
  -9   3  -3 2268.74 219.977   4
  -9   3  -4 3719.15 256.962   7
  -9   3  -4 4055.32 217.789   2
  -9   3  -4 2631.59 238.600   3
   9  -3   4 2823.26 295.839   6
  -9   3  -4 3526.40 295.586   1
  -9  -3  -4 1280.96 154.138   6
   9   3   4 3237.91 203.087   2
  -9  -3  -4 3681.87 235.676   3
  -9  -3  -4 3239.79 258.243   1
   9   3   4 3644.26 353.155   5
   9   3   4 3164.25 275.955   8
  -9  -3  -4 2944.77 325.341   4
  -9   3  -4 3670.49 290.968   4
   9   3   5 342.387 86.9485   8
  -9  -3  -5 341.504 117.767   4
  -9   3  -5 412.689 94.7888   4
  -9   3  -5 327.512 74.2240   7
  -9   3  -5 454.462 106.611   1
  -9  -3  -5 51.0788 40.5925   6
   9   3   5 470.624 126.139   5
  -9   3  -5 6.76509 42.7111   9
  -9  -3  -5 402.038 77.4665   3
  -9  -3  -5 314.799 81.9479   1
  -9   3  -5 401.231 63.9049   2
   9   3   6 330.134 88.2247   8
  -9  -3  -6 347.137 116.601   4
  -9   3  -6 336.878 93.6240   4
  -9  -3  -6 271.653 79.8146   1
  -9   3  -6 377.991 99.9777   1
   9   3   6 354.944 112.285   5
  -9   3  -6 366.506 79.4520   7
   9   3   7 378.915 93.8843   8
  -9   3  -7 464.398 122.084   1
  -9  -3  -7 387.211 139.917   4
  -9   3  -7 408.288 105.687   4
  -9   3  -7 379.203 78.4670   7
   9   3   7 440.071 140.339   5
  -9  -3  -7 395.753 106.498   1
   9   3   8 42.5732 29.2184   8
  -9  -3  -8-2.10647 38.3867   4
  -9  -3  -8 73.3273 42.7950   1
   9   3   8 74.3268 56.6217   5
  -9   3  -8 207.198 90.8729   1
   9   5 -11 140.298 64.9959   8
  -9   5  11 121.073 51.1281   7
   9  -5 -11 42.8824 54.7364   3
   9  -5 -11 52.6366 37.2919   2
  -9   5  11 259.159 98.8756   9
   9   5 -11 45.2861 58.0094   2
   9   5 -10 117.215 63.1798   8
  -9   5  10 145.497 53.8790   7
   9  -5 -10-44.3487 71.1175   3
   9  -5 -10 125.991 53.4016   2
  -9   5  10 158.711 55.7016   9
   9   5 -10 218.884 100.883   2
   9   5  -9 217.199 84.6297   8
  -9   5   9 222.546 64.2905   7
   9  -5  -9 349.086 144.678   3
   9  -5  -9 185.887 67.9914   2
   9   5  -9 314.054 116.968   2
  -9   5   9 384.662 102.939   9
   9   5  -8 12.5677 33.9597   8
  -9   5   8 3.73252 25.8649   7
   9  -5  -8-26.6528 63.5387   3
   9   5  -8 57.4090 67.1861   2
  -9   5   8 12.6852 19.8562   9
   9   5  -7-14.2021 22.7385   8
  -9  -5   7-15.1667 27.2364   3
  -9   5   7-4.71254 20.3259   7
  -9  -5   7 7.22183 26.4421   4
   9  -5  -7 1.55265 10.5526   1
   9  -5  -7-2.65460 21.8934   6
   9  -5  -7 23.1002 28.8427   3
   9   5  -7 63.8060 49.4129   2
  -9   5   7 13.7880 28.8871   9
   9   5  -6 7.45405 16.0693   8
  -9  -5   6-74.9384 50.7221   3
  -9   5   6-13.8246 25.4114   7
  -9  -5   6 12.0335 12.2429   4
   9  -5  -6 32.6622 15.2722   1
   9  -5  -6 28.4366 30.1545   6
  -9   5   6 14.7656 27.5919   9
   9   5  -5 78.9478 44.2886   8
  -9  -5   5 37.6166 39.7241   3
  -9   5   5 118.554 51.0921   7
  -9  -5   5 91.7618 51.0535   4
   9  -5  -5 76.0560 31.9793   1
   9  -5  -5 111.089 50.3301   6
   9  -5  -5 30.4213 31.6464   3
  -9   5   5 119.133 48.9623   9
   9   5  -4 1165.91 195.574   8
   9  -5  -4 829.215 110.087   1
  -9   5   4 1127.07 154.475   7
   9  -5  -4 773.820 130.266   4
  -9  -5   4 815.037 150.582   4
   9  -5  -4 893.435 153.326   6
   9  -5  -4 692.204 162.262   3
  -9   5   4 1073.19 127.611   9
  -9  -5   4 865.604 169.797   3
   9   5  -3 945.569 176.598   8
  -9   5   3 904.596 140.006   7
   9  -5  -3 834.128 127.207   4
  -9  -5   3 799.170 148.125   4
   9  -5  -3 843.288 147.910   6
   9  -5  -3 843.651 171.723   3
  -9   5   3 890.879 112.573   9
  -9  -5   3 914.033 166.421   3
   9   5  -3 617.048 101.527   1
   9  -5  -3 724.802 105.008   1
  -9   5   2 1368.25 173.789   7
   9   5  -2 1237.65 152.004   1
   9  -5  -2 1366.04 191.121   6
   9  -5  -2 1082.89 194.551   3
  -9   5   2 1829.31 149.155   9
   9  -5  -2 1352.98 149.675   1
   9   5  -2 1606.83 229.629   8
   9  -5  -2 1187.51 148.128   4
  -9  -5   2 1241.29 192.897   3
  -9  -5   2 1426.79 188.120   4
  -9   5   1 4471.41 328.909   7
   9   5  -1 3351.39 271.101   1
   9  -5  -1 4108.19 345.092   6
   9  -5  -1 3394.11 343.695   3
  -9  -5   1 3905.64 352.299   3
  -9   5   1 4129.06 291.843   2
  -9   5   1 4761.24 245.820   9
   9  -5  -1 3599.04 275.015   1
   9   5  -1 4910.31 410.518   8
   9  -5  -1 3682.67 266.702   4
  -9  -5   1 4229.79 348.558   4
  -9   5   0 2789.04 251.074   7
   9   5   0 2832.34 326.943   3
   9  -5   0 2798.89 281.819   6
   9  -5   0 2055.10 263.497   3
  -9  -5   0 2876.40 290.656   3
  -9   5   0 2503.50 212.787   2
   9   5   0 3421.42 336.851   8
   9  -5   0 2371.57 199.915   4
  -9  -5   0 2819.79 287.137   4
   9   5   0 2076.53 209.939   1
   9   5   1 745.521 126.370   1
  -9   5  -1 1870.86 202.442   7
   9  -5   1 1772.95 222.804   6
  -9  -5  -1 1324.20 92.6187   6
   9  -5   1 1223.25 194.747   3
  -9  -5  -1 1723.78 219.914   3
  -9   5  -1 1275.42 149.268   2
   9   5   1 1995.25 277.301   5
   9   5   1 1931.34 250.086   8
  -9  -5  -1 1221.29 198.645   4
   9   5   2 1241.61 197.654   8
  -9   5  -2 803.213 114.078   4
  -9   5  -2 1110.73 156.848   7
  -9  -5  -2 681.326 151.729   4
   9  -5   2 1061.98 175.263   6
   9   5   2 1257.94 219.820   5
  -9  -5  -2 1021.47 169.737   3
   9  -5   2 1004.39 170.765   3
   9   5   3 1271.73 198.360   8
  -9   5  -3 1153.09 162.470   7
  -9  -5  -3 970.706 183.498   4
   9  -5   3 1313.04 205.353   6
  -9   5  -3 1384.45 178.456   1
   9   5   3 1337.83 232.723   5
  -9  -5  -3 1200.88 181.159   3
   9  -5   3 1167.57 183.701   3
   9   5   4 709.777 148.838   8
  -9  -5  -4 673.011 172.089   4
  -9   5  -4 932.264 144.686   7
   9  -5   4 835.990 171.310   6
  -9   5  -4 921.289 150.117   1
   9   5   4 1053.66 214.447   5
  -9  -5  -4 748.763 148.866   3
   9  -5   4 895.560 159.721   3
   9  -5   5 261.535 88.6603   3
   9   5   5 199.651 79.8308   8
  -9  -5  -5 181.690 109.617   4
  -9   5  -5 283.036 76.6099   7
   9  -5   5 188.376 77.7552   6
   9   5   5 209.456 100.250   5
  -9   5  -5 324.369 92.4252   1
   9   5   6 57.5744 46.3694   8
  -9  -5  -6 89.2144 49.9361   4
  -9   5  -6 66.9890 42.2667   7
   9   5   6 21.5204 30.5348   5
  -9   7   6-11.9425 12.3370   7
   9  -7  -6 52.5888 47.1494   6
   9  -7  -6-11.6955 53.1510   3
   9   7  -5-52.7064 60.1360   8
  -9   7   5-31.7171 29.0401   7
   9  -7  -5 47.0147 53.3467   6
   9  -7  -5 9.96391 39.6164   3
  -9  -7   5-36.4404 40.8982   3
   9   7  -4 68.7480 60.7573   8
  -9  -7   4 82.3899 38.5263   4
  -9   7   4 119.730 55.1621   7
   9  -7  -4 110.343 70.4512   6
   9  -7  -4 158.375 99.6898   3
  -9  -7   4 103.172 67.2470   3
   9   7  -3 204.140 100.359   8
  -9  -7   3 193.347 78.6887   4
  -9   7   3 129.424 58.9565   7
   9  -7  -3 135.547 69.1996   6
   9  -7  -3 107.757 67.6538   3
  -9  -7   3 78.7588 48.6354   3
   9   7  -2 548.684 172.644   8
  -9  -7   2 387.662 99.4202   4
  -9   7   2 589.499 127.148   7
   9  -7  -2 473.688 121.537   6
   9  -7  -2 128.624 69.9464   3
  -9  -7   2 400.708 132.962   3
   9   7  -1 877.004 198.035   8
  -9  -7   1 481.672 116.554   4
  -9   7   1 602.654 130.419   7
   9  -7  -1 688.788 150.370   6
   9  -7  -1 182.523 82.2909   3
  -9  -7   1 584.356 165.021   3
   9   7   0 956.138 199.032   8
  -9  -7   0 360.274 108.957   4
  -9   7   0 576.875 123.822   7
   9  -7   0 645.610 150.222   6
   9  -7   0 150.350 85.1248   3
  -9  -7   0 487.497 147.385   3
  10   0 -14 258.631 96.7405   2
 -10   0  14 259.930 94.6639   9
  10   0 -13 247.832 90.0234   2
 -10   0  13 288.702 103.949   9
  10   0 -12 66.6831 31.9699   8
  10   0 -12 41.6593 48.6632   2
 -10   0  12-24.1788 30.3369   9
  10   0 -11 1253.65 189.245   2
  10   0 -11 612.208 112.214   5
  10   0 -11 1476.82 153.372   8
 -10   0  11 785.811 122.068   8
  10   0 -10 1834.15 217.044   2
 -10   0  10 1627.77 181.890   8
  10   0 -10 2065.80 192.697   8
 -10   0   9 381.516 84.6649   8
  10   0  -9 418.460 83.5823   8
  10   0  -9 333.649 83.3328   2
  10   0  -9 191.536 68.9908   5
 -10   0   8 431.232 89.7652   8
  10   0  -8 385.678 78.3909   8
  10   0  -8 410.204 89.6321   2
  10   0  -8 267.608 67.1550   5
 -10   0   7 5921.99 421.035   4
 -10   0   7 4789.78 357.135   2
  10   0  -7 5179.67 334.274   2
 -10   0   7 4562.85 334.526   8
  10   0  -7 6023.23 362.946   8
 -10   0   6 6715.49 449.585   4
 -10   0   6 5975.39 397.533   2
  10   0  -6 5508.01 330.273   2
 -10   0   6 6374.35 396.343   8
  10   0  -6 7101.83 403.175   8
 -10   0   5 7.63196 11.7890   8
  10   0  -5 6.30129 13.9779   8
 -10   0   5 61.1718 42.2583   4
  10   0  -5 22.0084 17.5053   6
 -10   0   5 13.9076 25.4677   2
 -10   0   4 1257.57 176.729   4
  10   0  -4 1314.80 118.243   2
  10   0  -4 1269.98 116.287   6
  10   0  -4 1323.74 142.219   3
  10   0  -4 1241.57 123.640   5
 -10   0   4 1257.21 156.626   8
  10   0  -4 1242.76 153.078   8
  10   0  -4 941.928 175.512   4
 -10   0   3 5423.87 391.752   4
  10   0  -3 5110.99 251.080   2
  10   0  -3 5611.12 282.861   6
  10   0  -3 5322.96 299.298   3
  10   0  -3 5449.80 343.291   1
  10   0  -3 6123.17 316.430   5
 -10   0   3 5319.01 360.635   8
  10   0  -3 5512.41 354.037   8
  10   0  -3 4253.93 350.371   4
 -10   0   2 39.2439 32.6741   8
  10   0  -2 11.5486 24.0074   8
  10   0  -2 22.2794 27.6176   4
 -10   0   2 17.4662 20.4463   4
  10   0  -2-1.65451 6.12394   2
  10   0  -2-6.56451 5.06641   6
  10   0  -2-0.44860 17.5684   5
  10   0  -2 8.87235 18.3861   1
  10   0  -2-1.89730 5.87198   3
  10   0  -1 1966.86 156.387   6
  10   0  -1 1812.73 103.152   3
  10   0  -1 1762.74 175.025   5
  10   0  -1 1908.02 216.633   4
  10   0  -1 1829.31 189.621   8
 -10   0   1 1726.32 211.330   4
  10   0   0 2528.53 187.677   6
 -10   0   0 1435.32 141.370   6
  10   0   0 2507.78 220.228   5
  10   0   0 2288.34 212.095   8
 -10   0   0 2564.44 256.624   4
  10   0   1 2499.31 237.220   5
  10   0   1 2715.17 234.837   8
 -10   0  -1 2476.84 259.338   4
 -10   0  -2 3322.15 246.010   6
  10   0   2 3417.28 297.866   5
 -10   0  -2 3556.55 283.071   1
  10   0   2 3288.92 264.276   8
 -10   0  -2 3511.33 315.840   4
 -10   0  -3 7011.41 415.190   6
 -10   0  -3 7681.67 465.472   1
  10   0   3 7616.53 504.877   5
 -10   0  -3 8221.85 527.551   4
  10   0   3 7409.37 430.814   8
 -10   0  -4 2083.28 227.078   1
  10   0   4 2211.98 261.756   5
 -10   0  -4 2376.00 268.112   4
  10   0   4 1878.96 191.233   8
 -10   0  -5 976.108 175.976   4
 -10   0  -5 1131.77 173.169   1
  10   0   5 907.991 175.307   5
  10   0   5 857.481 130.928   8
 -10   0  -6 1239.47 209.628   4
 -10   0  -6 1011.98 171.837   1
  10   0   6 1034.50 199.536   5
  10   0   6 921.960 128.468   8
  10   0   7 215.468 62.7036   8
 -10   0  -7 237.046 57.5309   7
 -10   0  -7 108.294 67.5521   4
 -10   0  -7 225.110 79.7779   1
  10   0   7 297.619 105.248   5
 -10   0  -8 60.4571 73.0194   4
 -10   0  -8 108.040 54.3171   1
  10   0   8-14.7330 53.8737   5
  10   2 -13 252.639 99.3977   2
  10  -2 -13 205.344 93.4129   2
 -10  -2  13 100.297 71.1398   9
 -10   2  13 248.901 105.670   9
  10   2 -12 60.4703 65.0683   2
  10   2 -12 46.6462 28.1130   8
 -10   2  12 1.99705 13.6406   7
  10  -2 -12 30.4689 42.3568   2
 -10   2  12-10.4241 29.3660   9
  10   2 -11 849.212 130.234   8
 -10   2  11 657.311 104.388   7
  10  -2 -11 850.461 158.559   2
 -10   2  11 822.278 164.945   9
  10   2 -11 633.755 146.438   2
 -10   2  10 1229.10 148.074   7
  10   2 -10 1519.44 219.248   2
  10  -2 -10 1682.45 220.061   2
 -10   2  10 1594.91 225.010   9
  10   2 -10 1484.79 177.973   8
  10   2  -9 361.941 85.8018   8
  10  -2  -9 324.623 78.0636   8
 -10   2   9 313.228 72.5207   7
  10  -2  -9 301.915 86.1010   2
  10   2  -9 215.254 82.3648   2
  10   2  -8 141.436 55.7509   8
  10  -2  -8 160.939 56.0730   8
 -10  -2   8 140.848 70.0149   4
  10  -2  -8 166.456 62.2937   2
  10   2  -8 125.308 55.3508   2
 -10  -2   7 3830.63 330.068   4
  10   2  -7 3650.96 314.730   2
 -10   2   7 3334.42 282.909   2
  10  -2  -7 4015.70 287.418   2
  10   2  -7 4143.64 324.289   8
  10  -2  -7 3704.48 281.230   8
 -10  -2   6 5004.75 388.068   4
  10   2  -6 5282.76 377.305   2
 -10   2   6 4580.31 323.804   2
  10   2  -6 5197.97 395.740   3
  10  -2  -6 5362.19 323.369   2
  10   2  -6 5171.16 373.036   8
  10  -2  -6 5562.97 353.119   8
  10   2  -5-8.43197 19.4466   8
  10  -2  -5-7.72888 15.3756   8
 -10  -2   5 0.65417 23.8113   4
 -10   2   5 49.9739 45.1714   4
  10  -2  -5 11.4798 17.9892   6
  10   2  -5 19.2985 37.8338   2
  10   2  -5-16.9603 33.8258   3
 -10   2   5-4.70406 9.86435   2
 -10   2   4 1350.09 177.847   4
 -10   2   4 1175.19 126.612   2
  10  -2  -4 1295.59 150.877   6
  10   2  -4 1398.59 173.610   3
  10  -2  -4 1325.36 150.690   1
  10   2  -4 1256.59 169.469   8
  10  -2  -4 1347.61 175.472   4
  10  -2  -4 1454.87 166.385   8
 -10  -2   4 1406.48 189.930   4
 -10   2   3 2885.31 265.383   4
  10   2  -3 1529.70 170.002   2
 -10   2   3 2279.72 169.826   2
  10  -2  -3 2627.26 219.302   6
  10   2  -3 2503.54 227.358   3
  10  -2  -3 2361.82 207.322   1
  10   2  -3 2624.65 253.407   8
  10  -2  -3 2568.23 247.624   4
  10  -2  -3 2734.61 234.169   8
 -10  -2   3 2673.11 265.069   4
  10   2  -2 3.02973 8.12468   8
  10  -2  -2 28.8769 29.7218   8
  10  -2  -2 26.8178 23.0865   4
 -10  -2   2-21.2050 33.9870   4
  10  -2  -2-9.02660 14.8863   1
 -10   2   2-38.6825 35.7234   4
  10  -2  -2 17.9240 19.6246   6
  10  -2  -2-0.32596 12.0625   3
  10   2  -2-1.03077 11.0839   3
  10   2  -2 11.7911 10.3414   2
 -10   2   2 2.53891 6.38758   2
 -10   2   1 2020.83 215.475   4
  10   2  -1 1834.76 154.585   2
 -10   2   1 1574.04 106.734   2
  10   2  -1 1881.64 160.787   3
  10  -2  -1 1764.22 160.469   3
  10  -2  -1 1742.46 178.292   6
  10  -2  -1 1867.56 171.628   5
  10   2  -1 1929.30 212.313   5
 -10   2   1 1576.90 150.177   5
  10   2  -1 1821.44 206.176   8
  10  -2  -1 1747.04 198.309   4
 -10  -2   1 1752.70 215.651   4
  10  -2  -1 1893.84 191.897   8
  10   2   0 1916.83 149.045   2
  10  -2   0 2198.49 204.160   6
  10  -2   0 1916.93 150.638   3
 -10  -2   0 1685.12 111.382   6
 -10   2   0 1699.97 184.889   6
  10  -2   0 2257.79 207.643   5
  10   2   0 2297.55 131.503   2
  10   2   0 2265.21 240.439   5
 -10   2   0 1825.15 175.730   5
  10  -2   0 1971.84 209.418   4
  10   2   0 1913.79 211.613   8
 -10  -2   0 2095.45 239.785   4
  10  -2   0 2055.35 203.664   8
 -10   2   0 2449.03 239.390   4
  10  -2   1 2251.86 213.124   6
 -10  -2  -1 1835.27 130.890   6
  10   2   1 2368.53 133.088   2
  10  -2   1 2047.19 127.019   3
  10  -2   1 2157.76 216.694   5
  10   2   1 2246.85 245.288   5
 -10   2  -1 1888.10 189.388   5
  10  -2   1 1803.93 200.580   4
  10   2   1 2010.49 213.293   8
 -10  -2  -1 2041.30 236.363   4
  10  -2   1 2105.79 203.289   8
 -10   2  -1 1877.09 220.513   4
 -10   2  -2 2811.64 227.108   7
  10   2   2 2733.07 141.415   2
  10  -2   2 3467.16 277.945   6
 -10  -2  -2 2671.91 183.766   6
  10  -2   2 2632.21 259.392   5
 -10   2  -2 3138.59 265.050   1
  10   2   2 2845.59 284.796   5
 -10   2  -2 2565.59 243.062   5
 -10   2  -2 446.328 114.693   9
  10  -2   2 2465.70 245.469   4
  10   2   2 2927.91 260.978   8
 -10  -2  -2 2638.38 284.029   4
 -10   2  -2 2877.93 276.385   4
  10  -2   2 2770.89 233.916   8
 -10   2  -3 5400.05 322.244   7
  10   2   3 4925.88 209.266   2
 -10   2  -3 5376.99 366.220   1
  10  -2   3 5182.85 396.385   5
  10   2   3 5473.38 416.451   5
 -10  -2  -3 5013.55 339.069   1
  10   2   3 5194.14 353.644   8
 -10  -2  -3 4967.02 404.615   4
 -10   2  -3 5736.03 388.046   4
  10  -2   3 5399.92 335.245   8
 -10   2  -4 1398.67 158.113   7
 -10  -2  -4 1321.85 208.588   4
 -10  -2  -4 892.161 121.815   6
 -10   2  -4 1419.50 190.269   1
 -10  -2  -4 1349.54 172.446   1
  10  -2   4 1287.07 205.424   5
  10   2   4 1364.01 210.522   5
  10   2   4 1183.51 165.020   8
 -10   2  -4 1471.37 196.138   4
  10  -2   4 1276.86 155.321   8
 -10   2  -5 993.981 135.055   7
 -10  -2  -5 932.768 186.717   4
 -10   2  -5 996.357 168.321   4
 -10   2  -5 1211.91 185.038   1
 -10  -2  -5 983.502 154.629   1
  10  -2   5 997.976 189.557   5
  10   2   5 1075.50 195.198   5
  10   2   5 1097.80 155.774   8
  10  -2   5 919.429 131.118   8
  10   2   6 416.686 98.5165   8
  10  -2   6 464.600 96.2086   8
 -10  -2  -6 503.225 114.261   1
 -10  -2  -6 442.738 135.523   4
 -10   2  -6 511.800 119.588   4
 -10   2  -6 394.632 82.7797   7
 -10   2  -6 595.534 136.422   1
  10  -2   6 440.146 129.868   5
  10   2   6 558.942 145.931   5
  10   2   7 358.382 88.1277   8
 -10  -2  -7 222.582 90.1370   4
 -10   2  -7 278.676 93.1182   4
 -10   2  -7 313.619 70.9158   7
 -10   2  -7 376.414 112.118   1
 -10  -2  -7 298.285 89.5785   1
  10   2   7 396.810 129.391   5
  10  -4 -12 20.4792 41.8379   2
  10   4 -12-14.7920 21.6697   2
  10   4 -11 200.670 76.6456   8
 -10   4  11 122.163 45.5732   7
  10  -4 -11 143.017 62.7111   2
 -10   4  11 185.346 81.5277   9
  10   4 -11 178.412 90.6018   2
  10   4 -10 461.488 112.241   8
 -10   4  10 289.093 74.0120   7
  10  -4 -10 278.009 83.1367   2
 -10   4  10 498.389 125.582   9
  10   4 -10 281.736 105.168   2
  10   4  -9 98.1051 60.2797   8
 -10   4   9 88.4628 45.5349   7
  10  -4  -9 45.9377 26.1467   2
 -10   4   9 116.284 61.4296   9
  10   4  -9 127.758 66.3481   2
  10   4  -8-12.4695 14.6774   8
 -10   4   8 0.13352 15.2886   7
 -10  -4   8 45.6997 40.5887   4
  10  -4  -8-18.3878 22.0075   2
 -10   4   8 10.0657 28.6809   9
  10   4  -8-20.8821 43.0743   2
  10   4  -7 1078.90 186.987   2
 -10  -4   7 1365.68 189.823   4
 -10   4   7 1353.99 168.939   7
  10  -4  -7 1113.91 172.527   6
  10  -4  -7 17.9181 52.0103   3
  10  -4  -7 1037.37 141.260   2
 -10   4   7 1462.66 197.326   9
  10   4  -7 1195.57 192.799   8
 -10  -4   6 2043.36 240.213   4
  10   4  -6 1892.69 250.343   2
 -10   4   6 2215.90 220.443   7
  10  -4  -6 1889.78 288.522   3
  10  -4  -6 1894.35 228.463   6
 -10   4   6 2381.55 235.296   9
  10   4  -6 2423.09 271.531   8
  10   4  -5-15.1657 24.8476   8
 -10  -4   5 39.8115 37.1406   3
 -10   4   5-28.3612 23.2749   7
  10  -4  -5 3.29692 10.9698   1
 -10  -4   5 5.11491 15.1457   4
  10  -4  -5-36.0094 33.8590   6
  10  -4  -5 29.2781 36.7790   3
  10   4  -5-9.64815 33.9444   2
  10   4  -4 904.101 158.391   8
 -10  -4   4 850.257 148.646   3
  10   4  -4 676.960 140.776   2
 -10   4   4 561.762 96.0087   2
 -10   4   4 910.199 133.517   7
 -10  -4   4 762.006 147.021   4
  10  -4  -4 595.398 98.1619   1
  10  -4  -4 716.049 128.228   6
  10  -4  -4 598.066 145.107   3
  10   4  -4 580.778 132.984   3
  10   4  -3 762.652 146.809   8
 -10  -4   3 595.627 120.895   3
  10  -4  -3 608.397 112.679   4
 -10   4   3 507.678 88.4677   2
 -10   4   3 683.658 116.547   7
 -10  -4   3 684.478 133.524   4
  10  -4  -3 684.195 125.969   6
  10  -4  -3 578.305 130.177   3
  10   4  -3 872.147 162.288   3
  10  -4  -3 582.104 99.1127   1
  10   4  -2 40.6436 35.0912   8
  10  -4  -2 24.5588 24.7036   4
 -10  -4   2-11.1185 26.3297   4
 -10   4   2 51.6020 27.3009   7
 -10   4   2 54.6248 24.9727   2
 -10   4   2 97.1477 44.3815   4
  10  -4  -2 32.0522 23.6543   6
  10   4  -2 59.5304 40.0989   3
  10  -4  -2 66.9971 52.6128   3
 -10   4   2 43.7217 16.3055   5
 -10  -4   2 37.2829 34.6550   3
  10   4  -1 674.758 140.584   8
  10  -4  -1 659.923 111.544   4
 -10  -4   1 705.414 141.523   4
 -10   4   1 585.312 109.252   7
 -10   4   1 549.720 84.2449   2
 -10   4   1 647.423 112.760   4
  10  -4  -1 693.881 130.317   6
  10   4  -1 603.263 134.632   3
 -10   4   1 765.435 98.3125   5
  10  -4  -1 552.374 120.085   3
 -10  -4   1 685.273 119.698   3
  10   4   0 859.407 156.721   8
  10  -4   0 517.961 98.6760   4
 -10  -4   0 760.436 147.463   4
 -10   4   0 730.427 123.372   7
 -10   4   0 638.553 112.615   4
 -10   4   0 575.210 84.8374   2
  10  -4   0 723.540 135.767   6
  10   4   0 647.649 129.426   3
  10   4   0 536.694 87.6819   2
 -10   4   0 644.645 105.544   5
  10  -4   0 576.382 117.559   3
  10   4   0 613.059 144.924   5
 -10  -4   0 677.079 117.467   3
 -10   4  -1 1004.89 146.089   4
  10   4   1 1050.09 171.258   8
 -10   4  -1 985.736 142.407   7
 -10  -4  -1 914.544 173.376   4
  10  -4   1 930.548 146.566   3
  10  -4   1 1099.77 166.430   6
 -10  -4  -1 997.571 140.504   3
 -10   4  -1 1076.01 109.568   2
  10   4   1 838.525 109.522   2
 -10   4  -1 887.893 139.419   5
  10   4   1 1361.89 218.535   5
 -10   4  -1 29.5111 39.1186   9
  10  -4   1 1008.71 136.196   4
 -10   4  -2 1575.65 189.079   4
 -10   4  -2 1820.68 197.398   7
  10  -4   2 1951.29 232.521   6
  10  -4   2 1626.98 188.515   3
 -10  -4  -2 1686.50 186.481   3
  10   4   2 1420.99 150.166   2
  10   4   2 1702.52 249.644   5
 -10   4  -2 1896.84 208.020   1
  10  -4   2 1470.07 172.609   4
  10   4   2 1414.44 205.952   8
 -10  -4  -2 1759.87 237.717   4
  10   4   3 1145.94 182.723   8
 -10   4  -3 1317.78 168.380   7
 -10  -4  -3 1396.05 216.077   4
  10  -4   3 1725.49 227.222   6
 -10  -4  -3 1366.99 162.236   3
  10  -4   3 1268.24 161.925   3
 -10   4  -3 1442.88 188.000   1
  10   4   3 1483.80 239.615   5
 -10   4  -3 1339.71 174.911   4
  10  -4   4 727.074 118.050   3
  10   4   4 506.231 120.754   8
 -10  -4  -4 641.977 156.352   4
 -10   4  -4 701.860 123.723   4
 -10   4  -4 663.760 116.618   7
  10  -4   4 787.386 157.936   6
 -10   4  -4 744.616 136.320   1
  10   4   4 702.540 176.454   5
  10   4   5 334.301 97.6278   8
 -10  -4  -5 270.839 109.259   4
 -10   4  -5 343.352 86.2400   7
  10   4   5 336.690 117.737   5
 -10   4  -5 299.382 92.5309   1
  10   4   6 161.935 65.7445   8
 -10  -4  -6 174.309 83.5049   4
 -10   4  -6 169.915 56.4228   7
 -10  -4  -6 148.058 63.4546   1
 -10   4  -6 194.674 84.0845   1
  10   4   6 174.414 86.4014   5
  10   6  -8 6.50972 24.6399   8
 -10   6   8-11.2216 20.4652   7
  10  -6  -8-9.43691 40.7695   6
  10   6  -8 21.1913 34.1131   2
 -10   6   8-4.02614 24.5130   9
  10   6  -7 336.897 117.874   8
 -10  -6   7 295.515 106.197   3
 -10   6   7 305.936 86.8964   7
 -10  -6   7 320.877 86.1695   4
  10  -6  -7 392.130 115.124   6
  10  -6  -7 176.879 93.5961   3
  10   6  -7 295.387 116.520   2
 -10   6   7 439.799 97.4449   9
  10   6  -6 352.767 109.340   8
 -10  -6   6 388.650 125.723   3
 -10   6   6 445.970 103.758   7
 -10  -6   6 376.613 101.993   4
  10  -6  -6 381.003 114.593   6
  10  -6  -6 239.484 102.938   3
  10   6  -6 229.151 87.1454   2
  10   6  -5 52.6684 40.2971   8
 -10  -6   5 44.8547 44.0766   3
 -10   6   5 7.46950 15.4958   7
 -10  -6   5 53.0349 46.4824   4
  10  -6  -5 85.3021 61.9827   6
  10  -6  -5 13.8195 22.2340   3
  10   6  -4 311.599 116.689   8
 -10   6   4 210.311 75.8960   7
 -10  -6   4 242.613 80.9786   4
  10  -6  -4 319.523 99.8467   6
  10  -6  -4 92.8131 58.9335   3
 -10  -6   4 274.790 99.8578   3
  10   6  -3 97.2625 64.6290   8
 -10  -6   3 79.9224 53.7684   4
 -10   6   3 86.2517 53.8956   7
  10  -6  -3 83.9508 47.5553   6
  10  -6  -3 121.106 84.6824   3
 -10  -6   3 77.8121 56.7537   3
  10   6  -2 155.277 79.3135   8
 -10  -6   2 90.0608 70.6394   4
 -10   6   2 147.868 57.9716   7
  10  -6  -2 83.2154 46.5601   6
  10  -6  -2 62.9360 52.6614   3
 -10  -6   2 142.161 75.0624   3
  10   6  -1 19.0823 11.2367   8
 -10  -6   1 65.7274 35.8792   4
 -10   6   1 32.3842 22.9545   7
  10  -6  -1 110.071 61.7558   6
  10  -6  -1 78.4211 63.0017   3
 -10  -6   1 85.7289 50.6681   3
  10   6   0 157.108 81.4902   8
 -10  -6   0 52.6177 46.5910   4
 -10   6   0 37.0937 36.1277   7
  10  -6   0 67.5320 57.6443   6
  10  -6   0-78.6746 52.8405   3
 -10  -6   0 84.5534 49.7585   3
  10   6   1 480.893 131.433   8
 -10  -6  -1 242.930 100.566   4
 -10   6  -1 487.188 111.488   7
  10  -6   1 466.214 121.857   6
  10   6   1 352.614 128.514   5
  10  -6   1 324.579 111.325   3
 -10  -6  -1 488.478 124.019   3
  10   6   2 374.165 111.366   8
 -10  -6  -2 216.497 75.5009   4
 -10   6  -2 415.214 99.8379   7
  10  -6   2 251.087 89.5644   6
  10   6   2 420.287 143.011   5
  10  -6   2 180.255 73.8842   3
  11   1 -13 259.573 93.4647   2
  11  -1 -13 149.183 68.5554   2
 -11  -1  13 152.396 74.0192   9
 -11   1  13 343.805 117.729   9
  11   1 -12 2223.20 274.750   2
  11  -1 -12 1972.90 255.614   2
 -11   1  12 2473.81 307.946   9
  11   1 -12 2159.86 210.719   8
  11  -1 -12 2470.40 217.419   8
  11   1 -11 892.281 165.911   2
  11  -1 -11 975.646 165.174   2
  11   1 -11 1050.67 144.515   8
  11  -1 -11 1042.11 140.933   8
  11   1 -10 110.633 49.1151   8
  11   1 -10 69.8933 47.2421   2
  11  -1 -10 82.5068 46.1648   8
  11  -1 -10 52.8494 34.9123   2
  11   1 -10 8.31131 7.89642   5
  11   1  -9 1989.63 225.637   2
  11  -1  -9 1967.74 211.530   2
  11  -1  -9 1339.32 118.319   5
  11   1  -9 2158.78 220.589   8
  11  -1  -9 2462.24 220.852   8
 -11  -1   8 8622.33 572.322   4
  11   1  -8 8136.49 506.611   2
  11  -1  -8 8645.34 489.165   2
  11   1  -8 9385.07 519.982   8
  11  -1  -8 9561.30 510.817   8
 -11  -1   7 3104.94 296.394   4
 -11   1   7 2069.55 208.002   2
  11   1  -7 3365.42 253.037   2
  11  -1  -7 3352.67 236.482   2
  11   1  -7 2279.08 238.680   3
  11  -1  -7 2634.00 83.6291   5
  11   1  -7 3378.62 263.717   8
  11  -1  -7 3304.53 251.117   8
  11   1  -6 700.932 126.750   8
  11  -1  -6 754.312 122.206   8
  11   1  -6 795.156 115.830   2
 -11  -1   6 871.956 155.810   4
 -11   1   6 878.021 153.551   4
  11   1  -6 819.706 85.0038   6
  11  -1  -6 804.732 110.672   2
  11  -1  -6 827.705 114.050   6
  11  -1  -6 664.269 51.6006   5
 -11   1   6 571.082 103.797   2
  11   1  -6 657.701 123.310   3
 -11   1   5 955.061 124.817   2
 -11  -1   5 991.714 167.173   4
 -11   1   5 1168.01 176.210   4
  11   1  -5 1138.06 93.5331   6
  11  -1  -5 1114.49 130.711   6
  11   1  -5 1172.95 155.195   3
  11  -1  -5 1227.58 87.2805   5
  11   1  -5 1234.09 166.162   8
  11  -1  -5 1110.91 150.682   8
 -11  -1   4 2008.33 238.080   4
 -11   1   4 1896.04 228.658   4
 -11   1   4 1203.97 139.726   2
  11   1  -4 1645.94 141.897   2
  11   1  -4 1815.33 116.126   6
  11  -1  -4 2070.53 178.101   6
  11   1  -4 1692.30 180.083   3
  11  -1  -4 2116.25 148.118   2
  11  -1  -4 2052.86 136.678   5
  11   1  -4 1862.70 208.763   8
  11  -1  -4 1964.55 202.275   8
 -11   1   3 12487.9 665.452   4
 -11   1   3 10579.4 483.611   2
  11   1  -3 10964.4 478.402   2
  11   1  -3 11153.5 439.750   6
  11  -1  -3 12167.4 542.886   6
  11   1  -3 12042.1 550.305   3
  11  -1  -3 11054.9 438.473   2
  11  -1  -3 11936.5 500.209   5
  11   1  -3 11697.9 583.362   5
  11   1  -3 11369.1 613.218   8
  11  -1  -3 12115.8 599.066   8
 -11  -1   3 11883.5 667.067   4
  11   1  -2 4315.39 214.781   2
  11  -1  -2 3731.60 249.494   3
  11  -1  -2 4751.99 291.851   6
  11   1  -2 4711.83 262.880   3
  11  -1  -2 4386.28 277.339   5
  11   1  -2 4957.86 335.109   5
  11   1  -2 4733.81 350.308   8
  11  -1  -2 4832.41 333.571   8
 -11  -1   2 4460.19 368.370   4
 -11   1   2 4754.23 373.227   4
  11  -1  -1 24.1300 11.9454   3
  11   1  -1 4.27550 19.7684   8
  11  -1  -1 24.4944 21.5259   8
  11   1  -1 0.75811 2.15445   2
 -11  -1   1-1.43457 18.5833   4
 -11   1   1-13.3366 20.2693   4
  11  -1  -1-3.91683 22.3036   6
  11   1  -1-1.39478 2.49953   2
  11  -1  -1-5.14288 5.64810   3
  11  -1  -1-1.89929 8.44895   5
  11   1  -1 7.70579 19.3751   5
  11   1   0 596.567 114.385   8
  11  -1   0 581.799 103.267   8
 -11  -1   0 584.933 122.948   4
 -11   1   0 501.933 121.976   4
 -11  -1   0 446.299 68.1099   6
  11  -1   0 621.404 101.576   6
 -11   1   0 580.522 100.370   6
  11  -1   0 546.360 102.679   5
  11   1   0 606.152 117.681   5
  11   1   1 207.194 65.8790   8
  11  -1   1 288.699 76.6507   8
 -11  -1  -1 225.807 86.6207   4
 -11   1  -1 299.511 95.7095   4
  11  -1   1 322.623 75.6258   6
 -11  -1  -1 215.178 47.8831   6
 -11   1  -1 141.575 47.5942   6
  11  -1   1 262.040 77.0065   5
  11   1   1 217.157 67.6270   5
  11   1   2 641.310 119.110   8
  11  -1   2 502.099 98.0224   8
 -11  -1  -2 465.817 117.005   4
 -11   1  -2 474.377 119.421   4
 -11   1  -2 485.151 103.411   1
 -11  -1  -2 362.406 75.0887   6
  11  -1   2 491.419 107.603   5
  11   1   2 491.980 113.035   5
  11   1   3-14.4777 15.2010   8
 -11  -1  -3-12.5750 23.0196   1
  11  -1   3 0.65951 8.24158   8
 -11  -1  -3-39.1103 46.8744   4
 -11   1  -3 13.2954 25.4342   4
 -11   1  -3 59.1469 43.1307   1
 -11  -1  -3 8.35265 21.8344   6
  11  -1   3 3.44094 24.5715   5
  11   1   3 51.9055 46.2365   5
  11   1   4 433.357 98.2035   8
  11  -1   4 419.826 92.0897   8
 -11  -1  -4 625.081 146.034   4
 -11   1  -4 502.398 125.272   4
 -11  -1  -4 560.654 116.216   1
  11  -1   4 527.836 131.176   5
 -11   1  -4 551.190 120.429   1
  11   1   4 616.436 140.266   5
  11   1   5 845.423 135.953   8
 -11   1  -5 1140.08 142.547   7
 -11   1  -5 1150.14 181.679   1
 -11  -1  -5 882.893 177.150   4
 -11   1  -5 975.840 176.826   4
  11  -1   5 1169.77 206.753   5
 -11  -1  -5 955.417 163.925   1
  11   1   5 899.151 179.734   5
  11  -1   5 893.224 137.086   8
  11   1   6 726.492 120.771   8
  11  -1   6 687.934 116.486   8
 -11  -1  -6 654.777 156.311   4
 -11   1  -6 687.357 154.445   4
 -11   1  -6 695.010 112.440   7
 -11  -1  -6 670.320 141.382   1
  11  -1   6 795.831 176.831   5
 -11   1  -6 748.519 151.999   1
  11   1   6 646.100 157.752   5
  11  -1   7 818.776 128.648   8
 -11  -1  -7 980.795 205.941   4
 -11   1  -7 944.915 184.292   4
 -11   1  -7 1303.00 210.158   1
  11  -1   7 1210.95 235.530   5
  11   1   7 1048.65 213.715   5
 -11  -1  -7 1043.18 180.050   1
  11   1   7 938.204 136.386   8
 -11   3  12 1022.13 140.937   7
  11  -3 -12 883.945 161.547   2
 -11   3  12 1470.07 235.006   9
  11   3 -12 1222.69 175.236   8
  11   3 -12 1045.33 200.904   2
  11   3 -11 775.148 139.336   8
 -11   3  11 458.543 97.0318   7
  11  -3 -11 477.218 113.186   2
 -11   3  11 599.968 145.380   9
  11   3 -11 569.187 156.261   2
  11   3 -10 24.9779 43.1034   8
 -11   3  10 33.2905 44.0563   7
  11  -3 -10 69.1819 40.2630   2
 -11   3  10 70.5141 48.9124   9
  11   3 -10 27.4823 37.7708   2
 -11   3   9 1062.56 147.285   7
  11  -3  -9 1195.33 164.215   2
 -11   3   9 1193.62 198.945   9
  11   3  -9 1167.93 198.810   2
  11   3  -9 1342.62 186.803   8
 -11  -3   8 3234.77 321.420   4
 -11   3   8 3400.23 277.331   7
  11   3  -8 3811.29 357.674   2
  11  -3  -8 3237.05 270.562   2
  11   3  -8 3896.36 336.315   8
 -11  -3   7 1940.08 241.239   4
 -11   3   7 2369.58 226.801   7
  11   3  -7 2119.45 250.351   2
  11  -3  -7 2031.19 227.989   6
  11  -3  -7 1864.44 190.376   2
  11   3  -7 2520.74 262.963   8
  11  -3  -7 2547.25 246.591   8
 -11   3   6 323.345 78.9630   2
  11   3  -6 467.923 112.890   8
  11  -3  -6 413.969 96.3746   8
 -11   3   6 465.222 95.9396   7
 -11  -3   6 411.566 107.708   4
  11  -3  -6 385.072 91.9452   6
  11  -3  -6 404.868 78.3017   2
  11   3  -6 367.016 95.7633   2
 -11   3   5 615.080 100.256   2
  11   3  -5 1065.90 169.892   8
  11  -3  -5 952.063 145.925   8
 -11   3   5 892.398 137.192   7
 -11  -3   5 904.081 157.121   4
  11  -3  -5 857.517 136.531   6
  11  -3  -5 839.870 165.163   3
  11   3  -5 847.152 141.790   2
  11   3  -5 969.251 169.219   3
 -11   3   4 1261.84 179.058   4
 -11   3   4 1245.50 158.753   7
  11   3  -4 1171.87 158.263   2
 -11  -3   4 1245.06 186.127   4
 -11   3   4 829.896 113.237   2
  11  -3  -4 1416.93 175.695   6
  11  -3  -4 1104.74 183.290   3
  11   3  -4 1090.19 170.801   3
  11   3  -4 1298.00 189.139   8
  11  -3  -4 1297.66 170.215   8
 -11   3   3 6198.57 417.659   4
 -11   3   3 5591.59 366.182   7
  11   3  -3 5510.45 369.368   2
 -11   3   3 3420.29 256.360   2
  11  -3  -3 4932.05 381.175   3
  11   3  -3 5576.23 394.090   3
  11  -3  -3 5885.70 384.426   6
  11   3  -3 5592.59 422.487   8
  11  -3  -3 5842.97 386.033   8
 -11  -3   3 6229.38 440.743   4
 -11   3   2 2544.71 259.760   4
 -11   3   2 2336.20 223.951   7
 -11   3   2 1748.19 147.273   2
  11   3  -2 2641.56 247.839   3
  11  -3  -2 2294.86 231.703   6
  11   3  -2 2580.31 269.954   8
 -11  -3   2 2294.31 264.021   4
  11  -3  -2 2499.43 241.044   8
  11   3  -1 19.5949 27.5665   8
  11  -3  -1 19.1912 17.0560   8
 -11   3   1 26.2489 13.2317   2
 -11  -3   1 11.5126 29.0536   4
 -11   3   1 79.0873 37.2207   7
 -11   3   1 56.8409 32.1742   4
  11  -3  -1 7.86519 10.6252   6
  11   3  -1 31.2011 35.9330   3
 -11   3   1 17.6360 13.9909   5
  11   3  -1 39.8739 41.3204   5
  11   3   0 390.390 102.766   8
  11  -3   0 377.821 90.6100   8
 -11  -3   0 319.301 94.6164   4
 -11   3   0 420.587 90.3832   7
 -11   3   0 455.579 104.799   4
 -11   3   0 313.340 44.1979   2
  11  -3   0 301.202 81.9398   6
  11   3   0 383.443 60.7043   2
  11  -3   0 320.226 70.8876   3
 -11   3   0 410.602 80.2757   5
  11   3   0 434.396 116.525   5
  11   3   1 165.888 61.5737   8
 -11  -3  -1 184.662 43.0836   3
  11  -3   1 196.636 61.4900   8
 -11  -3  -1 229.448 80.9489   4
 -11   3  -1 184.731 61.3174   7
 -11   3  -1 198.132 64.1764   4
  11   3   1 139.803 36.4403   2
  11  -3   1 169.911 62.4983   6
 -11  -3  -1 138.615 27.2740   6
 -11   3  -1 72.1229 20.8546   2
 -11   3  -1 158.601 55.5933   5
  11   3   1 166.950 79.1895   5
 -11   3  -1 22.7462 26.6950   9
  11  -3   1 162.225 46.0087   3
  11   3   2 49.1779 35.5529   8
  11  -3   2 68.3102 34.6462   8
 -11  -3  -2 74.2934 48.7263   4
 -11   3  -2 97.3490 42.7034   7
 -11   3  -2 27.0351 36.2392   4
  11  -3   2 47.2886 32.7249   6
  11   3   2 123.277 67.9833   5
 -11   3  -2-1.77303 6.70458   9
  11  -3   2 74.7547 31.0122   3
  11   3   3 74.5170 52.4505   8
  11  -3   3 35.2938 29.8100   8
 -11  -3  -3-5.47275 15.3844   4
 -11   3  -3 93.4650 43.3116   7
 -11   3  -3 41.6127 30.4866   4
  11  -3   3 47.2571 34.3091   6
 -11   3  -3 63.9685 45.6066   1
  11   3   3 89.6458 59.6346   5
  11   3   4 193.965 71.8721   8
 -11  -3  -4 166.236 81.2523   4
 -11   3  -4 188.823 71.4708   4
 -11   3  -4 210.241 65.1245   7
  11   3   4 207.626 94.2696   5
 -11   3  -4 158.542 65.8020   1
  11   3   5 512.464 117.722   8
 -11  -3  -5 625.677 166.849   4
 -11   3  -5 715.365 141.816   4
 -11   3  -5 628.567 114.052   7
 -11   3  -5 657.190 140.930   1
  11   3   5 647.467 161.767   5
 -11  -3  -5 427.458 108.592   1
  11   3   6 204.448 68.9240   8
 -11  -3  -6 375.518 130.817   4
 -11   3  -6 320.239 101.792   4
 -11   3  -6 261.184 73.2769   7
  11   3   6 435.110 140.775   5
 -11   3  -6 311.726 103.129   1
 -11  -3  -6 181.617 73.1792   1
 -11   5  10 50.3031 36.7052   7
  11  -5 -10-20.5711 19.5889   3
  11  -5 -10 38.9311 34.6417   2
  11   5 -10-53.7994 56.8754   2
  11   5  -9 293.447 105.937   8
 -11   5   9 203.223 63.4112   7
  11  -5  -9 204.831 77.2286   6
  11  -5  -9 189.932 103.487   3
 -11   5   9 339.256 103.327   9
  11   5  -9 298.607 110.158   2
  11   5  -8 1027.13 189.564   8
 -11   5   8 715.941 129.855   7
 -11  -5   8 656.245 149.404   4
  11  -5  -8 664.430 155.796   6
  11  -5  -8 642.109 181.455   3
  11   5  -8 555.523 151.603   2
 -11   5   8 1174.42 176.344   9
  11   5  -7 477.280 130.179   8
 -11   5   7 689.536 126.343   7
 -11  -5   7 566.125 123.609   4
  11  -5  -7 750.693 154.449   6
  11  -5  -7 385.699 132.117   3
  11   5  -7 430.007 127.446   2
 -11   5   7 786.409 141.329   9
  11   5  -6 169.271 78.4477   8
 -11   5   6 201.578 66.7946   7
 -11  -5   6 62.9290 67.3384   4
  11  -5  -6 150.798 61.4678   6
  11  -5  -6 33.9949 43.7813   3
  11   5  -6 124.041 68.6432   2
 -11   5   6 284.783 78.5309   9
  11   5  -5 345.910 113.052   8
 -11  -5   5 366.757 112.058   3
 -11   5   5 337.067 88.7647   7
 -11  -5   5 348.139 100.962   4
  11  -5  -5 347.934 98.4684   6
  11  -5  -5 310.087 114.867   3
  11   5  -5 275.561 92.6986   2
 -11   5   5 345.807 80.9371   9
  11   5  -4 646.150 155.675   8
 -11  -5   4 738.352 158.719   3
 -11   5   4 578.284 117.974   7
 -11  -5   4 608.370 130.187   4
  11  -5  -4 611.565 134.901   6
  11  -5  -4 442.336 128.489   3
 -11   5   4 742.344 116.783   9
 -11   5   3 1562.61 196.589   7
 -11  -5   3 1352.07 203.707   4
  11  -5  -3 1588.90 217.105   6
 -11  -5   3 1394.82 208.675   3
  11  -5  -3 1189.04 205.623   3
  11   5  -3 1713.92 246.293   8
  11   5  -2 624.507 146.049   8
 -11  -5   2 813.323 159.812   4
 -11   5   2 712.375 130.698   7
  11  -5  -2 721.525 140.335   6
  11  -5  -2 354.883 111.189   3
 -11  -5   2 662.535 139.942   3
  11   5  -1 134.629 63.2727   8
 -11  -5   1 118.975 52.8043   4
 -11   5   1 179.562 62.5560   7
  11  -5  -1 122.019 62.1982   6
  11  -5  -1 90.5311 56.4295   3
 -11  -5   1 170.611 67.2105   3
  11   5   0 35.3347 42.9183   8
 -11  -5   0 55.5662 52.4191   4
 -11   5   0 10.6585 12.8812   7
 -11   5   0 39.5078 22.6965   4
  11  -5   0 82.7349 52.6998   6
  11  -5   0 71.0296 41.6439   3
  11   5   0 29.8752 23.6601   5
 -11  -5   0 16.7801 31.8978   3
  11   5   1-3.45970 31.9384   8
 -11  -5  -1 29.6899 34.6097   4
 -11   5  -1 4.05162 11.8742   7
  11  -5   1 25.5584 31.4319   6
  11   5   1 2.76438 33.1494   5
  11  -5   1-16.0651 34.4465   3
  11   5   2 78.1793 43.8017   8
 -11  -5  -2-20.3009 39.2622   4
 -11   5  -2 27.5136 32.4014   7
  11  -5   2 6.36140 21.4274   6
  11   5   2 22.1761 32.3220   5
  11  -5   2 77.8688 44.7649   3
  11   5   3 21.4808 18.6955   8
 -11  -5  -3 6.93740 35.2699   4
 -11   5  -3 18.5968 7.50853   7
  11  -5   3-13.6386 22.6150   6
  12   0 -13 519.509 132.969   2
 -12   0  13 648.558 165.406   9
  12   0 -12 1018.83 179.322   2
  12   0 -12 1164.45 156.893   8
  12   0 -11 1259.20 189.055   2
  12   0 -11 1153.03 160.956   8
  12   0 -10 1930.63 225.640   2
  12   0 -10 2006.22 213.971   8
  12   0  -9 1089.32 157.527   2
  12   0  -9 993.667 147.618   8
  12   0  -8 52.5348 27.6208   8
  12   0  -8 40.6622 31.4319   2
  12   0  -7 376.010 95.5516   3
  12   0  -7 637.948 116.618   8
 -12   0   7 210.859 65.2554   2
  12   0  -7 593.440 99.7744   2
 -12   0   7 646.823 139.444   4
  12   0  -7 568.616 88.1832   6
 -12   0   6 6849.35 492.315   4
  12   0  -6 6871.55 370.526   2
  12   0  -6 6621.99 349.900   6
  12   0  -6 5120.35 382.873   3
  12   0  -6 6701.31 346.749   5
  12   0  -6 6370.56 422.925   8
 -12   0   5 17534.5 899.889   4
  12   0  -5 17035.9 700.095   6
  12   0  -5 15482.6 762.081   3
  12   0  -5 18619.9 729.940   5
  12   0  -5 18509.9 835.835   8
 -12   0   4 6469.14 470.565   4
  12   0  -4 6172.89 319.908   6
  12   0  -4 6033.44 297.651   2
  12   0  -4 5629.71 349.566   3
  12   0  -4 5937.46 340.259   5
  12   0  -4 6292.50 414.322   8
 -12   0   3 7341.18 513.342   4
  12   0  -3 7376.26 365.825   6
  12   0  -3 7276.10 313.907   2
  12   0  -3 7329.82 377.161   3
  12   0  -3 7523.03 412.176   5
  12   0  -3 7833.07 473.293   8
  12   0  -2 614.158 79.8111   3
  12   0  -2 1886.58 151.823   6
  12   0  -2 1801.88 120.412   3
  12   0  -2 1765.45 176.213   5
  12   0  -2 1918.63 205.501   8
 -12   0   2 1761.44 228.814   4
  12   0  -1 8651.57 427.097   6
  12   0  -1 8205.73 474.594   5
  12   0  -1 7811.78 487.711   8
 -12   0   1 7973.85 544.381   4
  12   0   0 4945.26 353.662   5
  12   0   0 5099.41 359.066   8
 -12   0   0 5320.32 415.476   4
  12   0   1 656.009 120.011   8
 -12   0  -1 993.975 171.700   4
 -12   0  -1 710.074 106.171   6
  12   0   1 659.548 129.050   5
  12   0   2 79.0624 40.8171   8
 -12   0  -2 74.9747 56.8075   4
 -12   0  -2-4.33006 21.9741   6
  12   0   2 21.5654 23.8621   5
  12   0   3 407.350 93.3210   8
 -12   0  -3 434.563 120.135   4
  12   0   3 492.929 123.551   5
 -12   0  -3 447.870 111.183   1
  12   0   4 104.692 45.5384   8
 -12   0  -4 196.812 76.8667   4
  12   0   4 173.570 80.6384   5
 -12   0  -4 118.621 50.1489   1
  12   0   5-13.1649 23.0483   8
 -12   0  -5-55.7627 48.1611   4
 -12   0  -5-53.5076 40.6869   1
  12   0   5-54.9246 45.9404   5
  12   0   6 220.926 70.2382   8
 -12   0  -6 350.788 118.182   4
 -12   0  -6 363.344 106.467   1
  12   0   6 370.263 122.548   5
  12   2 -12 502.227 135.870   2
  12   2 -12 720.104 130.409   8
 -12   2  12 490.130 96.0575   7
  12  -2 -12 758.567 160.437   2
 -12   2  12 783.633 174.585   9
  12   2 -11 734.914 155.336   2
  12   2 -11 1060.31 162.854   8
 -12   2  11 684.382 121.497   7
  12  -2 -11 990.221 169.649   2
 -12   2  11 937.244 190.304   9
  12  -2 -11 1049.95 154.479   8
 -12   2  10 1226.07 161.696   7
  12   2 -10 1335.13 205.853   2
  12  -2 -10 1435.73 201.208   2
  12   2 -10 1693.04 210.573   8
  12  -2 -10 1737.74 197.109   8
  12   2  -9 778.047 137.808   8
  12  -2  -9 830.396 134.991   8
  12  -2  -9 661.575 121.879   2
  12   2  -9 619.539 130.300   2
  12   2  -8 31.7656 32.5739   8
  12  -2  -8 9.15289 23.2400   8
 -12  -2   8 14.1707 10.9142   4
  12  -2  -8 13.7020 17.5918   2
  12   2  -8 9.57434 16.8420   2
  12   2  -7 231.212 80.4599   8
  12  -2  -7 318.108 84.8229   8
 -12  -2   7 260.525 88.3051   4
  12  -2  -7 222.261 58.5078   2
  12   2  -7 181.279 29.9308   6
  12  -2  -7 253.154 74.4402   6
 -12   2   7 202.093 65.6602   2
  12   2  -7 243.605 72.9604   2
 -12  -2   6 4941.34 403.615   4
 -12   2   6 5198.34 413.908   4
 -12   2   6 2645.77 259.622   2
  12   2  -6 4408.95 332.403   2
  12  -2  -6 4909.37 337.449   6
  12   2  -6 3474.93 331.515   3
  12  -2  -6 4551.05 279.461   2
  12   2  -6 5398.85 393.188   8
  12  -2  -6 5162.94 360.701   8
 -12  -2   5 11996.0 690.079   4
 -12   2   5 12441.3 692.895   4
 -12   2   5 7626.21 492.138   2
  12   2  -5 11515.8 583.939   2
  12  -2  -5 12098.7 588.942   6
  12   2  -5 12066.2 642.766   3
  12   2  -5 12015.8 657.330   8
  12  -2  -5 12581.0 628.162   8
 -12   2   4 4246.33 365.982   4
 -12   2   4 2992.80 234.558   2
  12  -2  -4 4118.97 301.027   6
  12   2  -4 3791.83 310.729   3
  12   2  -4 4855.44 372.043   8
  12  -2  -4 4360.01 337.867   8
 -12  -2   4 4447.16 382.418   4
 -12   2   3 5066.62 404.225   4
 -12   2   3 3385.71 231.726   2
  12   2  -3 2966.12 230.123   2
  12  -2  -3 5276.94 342.614   6
  12   2  -3 5135.18 335.633   3
  12   2  -3 5359.92 381.207   5
  12   2  -3 5496.02 399.500   8
  12  -2  -3 5013.47 358.700   8
 -12  -2   3 5642.34 436.766   4
  12   2  -2 1148.23 173.532   8
  12  -2  -2 1059.08 153.203   8
 -12   2   2 805.547 79.2860   2
  12   2  -2 1005.62 108.867   2
 -12  -2   2 1050.25 176.680   4
 -12   2   2 999.669 175.942   4
  12  -2  -2 1217.40 136.547   3
  12   2  -2 1152.25 131.714   3
  12  -2  -2 1120.81 149.106   6
  12  -2  -2 1090.76 131.751   5
  12   2  -2 983.617 161.442   5
 -12   2   1 4758.31 413.731   4
  12   2  -1 4796.18 255.618   2
  12   2  -1 5597.16 277.495   3
  12  -2  -1 5289.69 362.268   6
  12  -2  -1 4616.68 270.757   3
  12  -2  -1 5032.38 343.754   5
  12   2  -1 5370.51 238.756   2
  12   2  -1 5564.75 418.111   5
  12   2  -1 5833.37 419.250   8
 -12  -2   1 5553.71 441.303   4
  12  -2  -1 5560.21 388.072   8
  12   2   0 3123.57 167.756   2
  12  -2   0 3870.43 302.839   6
  12   2   0 3815.98 172.179   2
  12  -2   0 3668.72 297.512   5
  12   2   0 3610.49 338.033   5
  12   2   0 3890.31 336.559   8
 -12  -2   0 3524.09 351.167   4
  12  -2   0 3673.27 308.111   8
 -12   2   0 3741.22 344.338   4
  12   2   1 771.974 142.215   8
  12  -2   1 752.587 132.132   8
 -12  -2  -1 869.706 168.738   4
 -12   2  -1 730.091 154.405   4
  12  -2   1 966.670 150.015   6
  12  -2   1 710.897 131.556   5
  12   2   1 796.728 152.185   5
 -12   2  -1 740.572 128.399   5
  12   2   2 42.1331 23.3547   8
  12  -2   2 94.4818 40.2746   8
 -12  -2  -2 64.8414 34.3019   4
 -12   2  -2 112.412 47.5207   7
 -12   2  -2 60.2313 44.2079   4
  12  -2   2 122.635 53.3641   6
  12  -2   2 99.6911 54.9705   5
  12   2   2 187.406 82.6102   5
  12   2   3 141.475 58.0696   8
  12  -2   3 171.682 59.4890   8
 -12  -2  -3 149.846 78.2050   4
 -12   2  -3 125.299 62.4986   4
 -12   2  -3 205.169 68.1005   7
  12  -2   3 242.146 90.3068   5
  12   2   3 255.750 91.2737   5
 -12   2  -3 147.486 61.6592   1
  12   2   4 200.129 71.4915   8
  12  -2   4 166.924 63.4062   8
 -12  -2  -4 212.557 87.4381   4
 -12   2  -4 238.076 88.1997   4
 -12   2  -4 218.416 71.9627   7
 -12   2  -4 231.650 83.9111   1
  12  -2   4 239.848 87.9521   5
  12   2   4 358.404 114.741   5
  12   2   5-16.3137 18.4457   8
  12  -2   5-11.3753 21.4791   8
 -12  -2  -5 33.1411 45.5990   4
 -12   2  -5 0.23044 26.2393   4
 -12   2  -5 38.7880 28.9620   7
  12  -2   5 28.4260 43.4984   5
  12   2   5-34.3278 53.0371   5
 -12   2  -5-0.84614 9.84348   1
 -12  -2  -5-17.1078 31.4473   1
  12   4 -10 486.839 122.441   8
 -12   4  10 389.413 100.009   7
  12  -4 -10 266.516 77.4746   2
 -12   4  10 707.931 159.193   9
  12   4 -10 352.294 116.933   2
  12   4  -9 264.700 101.556   8
 -12   4   9 218.801 74.3245   7
 -12  -4   9 207.525 77.1041   4
  12  -4  -9 366.091 104.543   6
  12  -4  -9 142.325 50.3651   2
 -12   4   9 217.771 94.9081   9
  12   4  -9 286.093 101.255   2
  12   4  -8 51.7539 55.3542   8
 -12   4   8 13.4780 11.0705   7
 -12  -4   8 14.8571 13.8362   4
  12  -4  -8 88.3111 50.0386   6
  12  -4  -8 32.1118 18.3813   3
  12  -4  -8 19.0517 25.2438   2
 -12   4   8 27.0915 40.9261   9
  12   4  -8 38.0130 48.9254   2
  12   4  -7 1.07660 9.52837   8
 -12   4   7 56.3478 38.4792   7
 -12  -4   7 52.1316 38.8090   4
  12  -4  -7 66.2923 41.1028   6
  12  -4  -7 96.5068 78.4865   3
  12   4  -7 37.8885 28.9431   2
 -12  -4   6 1794.04 242.601   4
 -12   4   6 1750.99 208.500   7
  12   4  -6 1401.65 212.427   2
  12  -4  -6 1843.71 228.087   6
  12  -4  -6 1198.30 220.732   3
  12   4  -6 2032.95 263.160   8
 -12  -4   5 4011.05 383.646   4
 -12   4   5 5045.35 365.767   7
  12   4  -5 3186.34 325.098   2
  12  -4  -5 3079.11 350.205   3
  12  -4  -5 4536.60 363.128   6
  12   4  -5 4497.80 400.164   8
  12   4  -4 1252.20 188.998   2
 -12   4   4 1262.98 177.036   7
  12  -4  -4 1568.35 205.588   6
  12  -4  -4 1206.67 196.075   3
  12   4  -4 1550.08 231.229   8
 -12  -4   4 1583.02 232.648   4
 -12   4   3 1673.83 212.326   4
  12   4  -3 1569.35 203.251   2
 -12   4   3 1670.96 202.620   7
 -12  -4   3 1344.15 214.738   4
  12  -4  -3 1283.77 194.519   3
  12  -4  -3 1827.35 223.474   6
  12   4  -3 710.120 158.839   3
  12   4  -3 1690.38 236.946   8
  12   4  -2 333.481 100.410   8
  12   4  -2 303.117 86.1572   2
 -12  -4   2 321.582 108.020   4
 -12   4   2 314.561 88.2514   7
 -12   4   2 284.206 90.8305   4
  12  -4  -2 351.137 96.3989   6
  12  -4  -2 329.030 90.9841   3
 -12   4   1 1268.04 180.460   4
 -12   4   1 1353.69 180.949   7
 -12  -4   1 1386.16 213.506   4
  12  -4  -1 1076.40 176.310   6
 -12  -4   1 1420.75 170.623   3
  12  -4  -1 1018.75 158.517   3
  12   4  -1 1409.99 232.877   5
  12   4  -1 1577.78 227.813   8
 -12   4   0 1871.05 231.575   4
 -12   4   0 1728.08 208.995   7
  12  -4   0 1791.97 227.408   6
  12  -4   0 1749.05 203.472   3
  12   4   0 2095.78 280.627   5
  12   4   0 1834.99 248.937   8
 -12  -4   0 2096.34 269.565   4
  12   4   1 236.311 86.7283   8
 -12  -4  -1 173.431 69.9398   4
 -12   4  -1 142.570 58.0942   7
 -12   4  -1 236.054 79.6399   4
  12  -4   1 290.134 92.0910   6
  12   4   1 252.680 99.8523   5
  12   4   2 2.81769 29.8056   8
 -12  -4  -2 49.2535 55.7683   4
 -12   4  -2 54.7267 44.4001   7
 -12   4  -2 14.2762 32.6068   4
  12  -4   2 104.225 58.8697   6
  12   4   2 92.4196 68.8871   5
  12   4   3 49.6714 52.1455   8
 -12  -4  -3 87.6413 69.1181   4
 -12   4  -3 64.6654 39.6662   7
  12  -4   3 104.597 62.3233   6
  12   4   3 43.3031 43.5587   5
  12   4   4 92.1510 50.6901   8
 -12  -4  -4 54.1051 64.4136   4
 -12   4  -4 78.9424 41.8941   7
  12   4   4 127.235 78.4552   5
  12   6  -5 1021.85 206.767   8
 -12  -6   5 899.342 205.934   3
 -12   6   5 951.621 164.570   7
 -12  -6   5 786.548 160.367   4
  12  -6  -5 900.486 178.766   6
  12  -6  -5 352.610 137.146   3
  12   6  -5 375.667 127.239   2
  12   6  -4 119.494 76.1449   8
 -12  -6   4 132.161 76.0122   3
 -12   6   4 152.761 65.2527   7
 -12  -6   4 32.2835 43.3303   4
  12  -6  -4 129.366 62.7145   6
  12  -6  -4 41.4142 32.6946   3
  12   6  -3 108.292 58.5112   8
 -12  -6   3 240.289 92.5102   3
 -12  -6   3 173.933 85.7998   4
 -12   6   3 258.035 83.4093   7
  12  -6  -3 191.997 88.2312   6
  12  -6  -3 209.851 91.5880   3
 -12  -6   2 58.2015 46.0622   3
  12   6  -2 141.552 75.9481   8
 -12  -6   2 85.5841 77.1552   4
 -12   6   2 148.774 58.9997   7
  12  -6  -2 154.374 74.2341   6
  12  -6  -2 12.4052 22.2882   3
  13   1 -12 683.594 126.016   8
  13  -1 -12 741.700 130.415   8
  13   1 -12 568.982 135.179   2
  13  -1 -12 463.512 118.224   2
  13   1 -11 370.172 95.0217   8
  13  -1 -11 497.070 107.503   8
  13   1 -11 351.992 104.089   2
  13  -1 -11 316.476 89.8508   2
  13   1 -10-25.6939 32.7568   8
  13  -1 -10-1.25902 8.80429   8
  13   1 -10 22.6365 14.6050   2
  13  -1 -10-11.0920 32.5463   2
  13   1  -9 960.539 153.720   8
  13   1  -9 804.113 141.398   2
  13  -1  -9 975.424 152.055   2
  13  -1  -9 1069.60 158.564   8
  13   1  -8 855.951 144.948   8
  13  -1  -8 859.700 141.752   8
  13   1  -8 647.068 117.988   2
 -13  -1   8 719.165 152.958   4
  13   1  -8 717.055 91.6452   6
  13  -1  -8 839.702 134.360   2
  13  -1  -8 636.915 110.055   6
  13   1  -7 91.2072 47.9569   8
  13  -1  -7 158.405 59.5219   8
  13   1  -7 126.755 48.1800   2
 -13  -1   7 123.448 61.8620   4
  13  -1  -7 106.947 46.6315   2
 -13   1   7 116.163 59.2905   4
  13   1  -7 138.908 36.3779   6
  13  -1  -7 91.5849 40.9092   6
 -13   1   7 63.7554 40.1997   2
  13   1  -6 760.159 140.439   8
  13  -1  -6 910.804 144.793   8
 -13  -1   6 810.639 159.363   4
 -13   1   6 897.302 166.054   4
  13   1  -6 892.980 118.417   2
  13   1  -6 716.011 75.1624   6
  13  -1  -6 853.576 111.558   2
  13  -1  -6 772.931 114.216   6
 -13   1   6 420.819 91.2840   2
  13   1  -6 741.453 135.028   3
 -13  -1   5 2865.82 309.160   4
 -13   1   5 2626.12 295.065   4
 -13   1   5 1120.14 153.088   2
  13   1  -5 2278.41 137.797   6
  13  -1  -5 2342.25 204.963   6
  13   1  -5 2219.83 225.673   3
  13  -1  -5 2215.97 148.918   5
  13   1  -5 2653.29 232.182   5
  13   1  -5 2273.79 253.882   8
  13  -1  -5 2564.89 253.725   8
  13   1  -4 432.013 104.663   8
  13  -1  -4 433.982 100.808   8
  13   1  -4 345.261 59.6941   2
 -13  -1   4 407.210 116.802   4
 -13   1   4 415.531 118.040   4
  13   1  -4 326.316 45.8673   6
  13  -1  -4 331.421 74.5170   6
  13  -1  -4 350.665 49.8476   2
  13  -1  -4 406.446 68.8839   5
  13   1  -4 360.681 87.7344   5
  13   1  -4 363.911 79.3430   3
 -13   1   3 3437.53 342.635   4
  13  -1  -3 3084.57 235.033   3
  13   1  -3 3201.48 180.922   2
  13  -1  -3 3467.88 255.962   6
  13   1  -3 3633.92 242.688   3
  13  -1  -3 3208.78 219.724   3
  13  -1  -3 3454.64 242.655   5
  13   1  -3 3580.30 291.981   5
  13   1  -3 3353.78 309.530   8
  13  -1  -3 3257.83 296.276   8
 -13  -1   3 3268.09 341.016   4
 -13   1   2 3033.26 317.185   4
  13   1  -2 2844.36 151.525   3
  13  -1  -2 2862.31 233.532   6
  13  -1  -2 2440.51 159.382   3
  13  -1  -2 2781.05 167.692   3
  13  -1  -2 2939.65 239.865   5
  13   1  -2 2995.10 274.631   5
  13   1  -2 2786.29 284.588   8
  13  -1  -2 2635.60 265.843   8
 -13  -1   2 3063.42 324.507   4
  13  -1  -1 1018.58 155.260   8
 -13  -1   1 1111.51 192.701   4
 -13   1   1 843.101 174.629   4
  13  -1  -1 1339.77 158.074   6
  13  -1  -1 1066.21 149.364   5
  13   1  -1 1096.00 165.960   5
  13   1  -1 1218.84 177.270   8
  13  -1   0 1853.89 196.580   6
  13  -1   0 1522.52 194.821   5
  13   1   0 1720.37 219.302   5
  13   1   0 1737.69 215.986   8
  13  -1   0 1670.05 203.487   8
 -13  -1   0 1656.81 239.437   4
 -13   1   0 1669.35 239.115   4
 -13  -1  -1 1148.51 201.484   4
 -13   1  -1 1301.98 211.570   4
  13  -1   1 1170.78 179.427   5
  13   1   1 1107.55 181.191   5
  13   1   1 1133.13 174.937   8
  13  -1   1 1098.43 164.611   8
 -13  -1  -2 1637.00 245.806   4
  13  -1   2 1749.98 231.829   5
  13   1   2 1442.25 216.840   5
  13   1   2 1321.04 188.633   8
  13  -1   2 1378.29 185.342   8
 -13   1  -2 1508.94 228.559   4
  13   1   3 807.808 144.802   8
  13  -1   3 748.917 134.033   8
 -13  -1  -3 869.715 182.253   4
 -13   1  -3 818.308 171.153   4
  13  -1   3 865.225 173.369   5
  13   1   3 695.035 154.701   5
  13   1   4 476.116 105.462   8
  13  -1   4 321.168 89.2958   8
 -13  -1  -4 485.195 138.217   4
 -13   1  -4 403.269 124.804   4
 -13   1  -4 525.201 127.807   1
  13  -1   4 636.237 154.948   5
  13   1   4 454.675 131.612   5
  13   1   5 37.4952 32.0469   8
  13  -1   5 74.6426 37.5644   8
 -13  -1  -5 46.3736 36.9179   4
 -13   1  -5-96.1482 60.8927   4
 -13   1  -5 10.1689 16.1175   7
  13  -1   5 77.2205 55.7301   5
  13   1   5 29.7767 44.2172   5
 -13  -1  -5 15.1342 26.3381   1
 -13   1  -5 93.5087 61.0121   1
  13   3 -11 274.062 94.9076   8
 -13   3  11 88.7614 34.5879   7
  13  -3 -11 102.828 52.9007   2
 -13   3  11 212.147 101.831   9
  13   3 -11 110.138 64.2221   2
  13   3 -10 25.1069 20.8907   8
 -13   3  10 3.37612 13.6785   7
  13  -3 -10 37.5708 28.8783   2
  13   3 -10-23.8584 22.7283   2
  13   3  -9 390.007 105.970   8
 -13   3   9 274.100 74.6681   7
 -13  -3   9 278.669 99.1315   4
  13  -3  -9 280.267 78.5953   2
  13  -3  -9 364.655 100.228   6
  13   3  -9 277.631 92.0986   2
  13   3  -8 354.323 110.437   8
  13  -3  -8 379.212 98.6230   8
 -13   3   8 253.180 78.3670   7
 -13  -3   8 427.352 119.507   4
  13  -3  -8 330.471 83.3186   2
  13  -3  -8 359.480 94.7190   6
  13   3  -8 291.726 96.3951   2
  13   3  -7 60.3388 43.5480   8
  13  -3  -7 19.8494 19.5973   8
 -13   3   7 34.0577 16.4150   7
 -13  -3   7 19.8657 27.4577   4
  13  -3  -7-42.2004 43.4515   6
  13  -3  -7 26.1293 30.5130   2
  13   3  -7 52.2987 33.9508   2
  13   3  -6 479.525 118.821   8
  13  -3  -6 549.944 119.551   8
 -13   3   6 437.614 98.9425   7
 -13  -3   6 370.938 121.219   4
  13  -3  -6 440.453 107.552   6
  13  -3  -6 328.330 118.830   3
  13   3  -6 354.172 96.8898   2
  13   3  -5 1209.15 196.752   8
 -13   3   5 1162.34 164.969   7
  13   3  -5 1317.49 172.575   2
 -13  -3   5 1414.35 218.502   4
 -13   3   5 1175.31 193.792   4
  13  -3  -5 1117.32 161.937   6
  13  -3  -5 995.678 175.787   3
  13   3  -5 53.8078 55.1206   3
  13  -3  -5 1491.90 194.049   8
  13   3  -4 148.215 84.9267   8
  13  -3  -4 215.749 71.1047   8
 -13   3   4 242.783 73.1938   7
 -13  -3   4 237.848 91.8656   4
 -13   3   4 256.642 87.1693   4
  13  -3  -4 258.627 77.1481   6
  13  -3  -4 251.784 79.7813   3
  13   3  -4 219.278 79.1215   3
  13   3  -4 269.819 70.4128   2
 -13   3   3 1689.69 229.038   4
 -13   3   3 1527.09 195.454   7
  13   3  -3 1508.21 173.249   2
  13  -3  -3 1544.50 193.005   3
  13  -3  -3 1536.39 194.603   6
  13   3  -3 1879.79 253.415   5
  13   3  -3 1748.32 242.796   8
  13  -3  -3 1980.21 229.041   8
 -13  -3   3 1651.07 240.125   4
  13   3  -2 1128.18 190.673   8
 -13   3   2 1086.35 164.381   7
 -13  -3   2 1046.40 190.021   4
 -13   3   2 1178.19 195.673   4
  13  -3  -2 1192.32 170.797   6
  13   3  -2 1183.96 195.495   5
  13  -3  -2 1269.78 179.894   8
  13   3  -1 974.853 175.287   8
 -13   3   1 1000.43 157.314   7
  13   3  -1 922.693 117.226   2
 -13  -3   1 985.564 184.695   4
 -13   3   1 1056.40 176.878   4
  13  -3  -1 1158.90 170.797   6
  13  -3  -1 903.091 120.894   3
  13   3  -1 962.048 179.589   5
  13  -3  -1 1178.39 177.768   8
  13   3   0 767.454 155.412   8
  13  -3   0 704.971 134.588   8
 -13  -3   0 818.758 174.712   4
 -13   3   0 730.641 131.489   7
 -13   3   0 816.915 156.190   4
  13  -3   0 779.000 144.703   6
  13   3   0 839.027 168.954   5
  13   3   1 860.439 164.544   8
  13  -3   1 607.990 127.599   8
 -13  -3  -1 660.305 163.092   4
 -13   3  -1 944.447 151.434   7
 -13   3  -1 741.967 151.547   4
  13  -3   1 833.120 151.849   6
  13   3   1 861.277 176.691   5
  13   3   2 721.859 150.669   8
  13  -3   2 599.671 122.215   8
 -13  -3  -2 679.486 161.987   4
 -13   3  -2 571.109 118.240   7
 -13   3  -2 543.914 131.137   4
  13  -3   2 682.946 143.250   6
  13   3   2 696.634 165.042   5
  13   3   3 449.562 121.038   8
  13  -3   3 348.703 91.6292   8
 -13  -3  -3 464.308 132.825   4
 -13   3  -3 493.225 108.173   7
 -13   3  -3 408.422 115.063   4
  13   3   3 588.887 151.457   5
  13   5  -7-15.2348 28.3932   8
 -13   5   7 10.6711 25.9238   7
 -13  -5   7-10.4921 13.1852   4
  13  -5  -7-1.34229 22.0005   6
  13  -5  -7-18.5420 30.7548   3
 -13   5   7-42.1965 45.3853   9
  13   5  -7 1.56058 47.1817   2
  13   5  -6 218.138 98.8570   8
 -13   5   6 54.8027 35.4055   7
 -13  -5   6 50.2448 47.3558   4
  13  -5  -6 165.375 72.0637   6
  13  -5  -6 49.6097 37.1575   3
  13   5  -6 2.21071 24.9778   2
 -13   5   6 81.9977 39.7961   9
  13   5  -5 275.655 104.081   8
 -13   5   5 174.482 63.4700   7
 -13  -5   5 144.802 79.5520   4
  13  -5  -5 298.788 94.6981   6
  13  -5  -5 80.3147 58.4276   3
  13   5  -5 146.688 71.4593   2
  13   5  -4 168.239 82.4577   8
 -13   5   4 149.990 61.9721   7
 -13  -5   4 9.80394 11.8146   4
  13  -5  -4 112.791 61.3291   6
  13  -5  -4 31.8119 12.6029   3
  13   5  -4 59.4141 15.6420   2
  13   5  -3 322.041 106.560   8
 -13   5   3 398.964 103.555   7
 -13  -5   3 163.654 76.3899   4
  13  -5  -3 232.535 82.9770   6
  13   5  -3 161.167 65.7098   2
  13  -5  -3 111.118 61.6729   3
  13   5  -2 376.608 116.103   8
 -13  -5   2 332.019 120.211   4
 -13   5   2 436.597 107.825   7
  13  -5  -2 288.499 97.3008   6
  13  -5  -2 291.204 90.5703   3
  13   5  -2 316.279 123.338   5
  13   5  -1 418.669 127.011   8
 -13  -5   1 261.670 99.2880   4
 -13   5   1 266.727 81.8942   7
  13  -5  -1 403.067 116.899   6
  13   5  -1 405.752 134.548   5
  13   5   0 294.788 101.239   8
 -13  -5   0 300.621 108.584   4
 -13   5   0 293.993 85.7044   7
  13  -5   0 352.315 113.393   6
  13   5   0 413.711 145.522   5
  14   0 -11 311.580 91.5012   8
  14   0 -11 331.545 101.286   2
  14   0 -10 19.4760 29.1590   8
  14   0 -10 12.5991 25.4010   2
  14   0  -9 611.919 132.292   8
  14   0  -9 464.271 105.046   2
  14   0  -9 549.400 101.816   6
  14   0  -8 892.926 155.937   8
  14   0  -8 806.871 129.893   2
 -14   0   8 977.304 187.693   4
  14   0  -8 924.318 120.571   6
  14   0  -7 726.434 139.028   8
 -14   0   7 897.005 178.167   4
  14   0  -7 689.309 109.282   2
  14   0  -7 690.485 100.392   6
  14   0  -7 591.398 87.4918   5
  14   0  -6 303.073 86.0872   8
  14   0  -6 402.279 76.5141   2
 -14   0   6 347.224 112.239   4
  14   0  -6 338.943 67.6906   6
  14   0  -6 416.075 73.9685   5
  14   0  -6 184.161 64.2451   3
  14   0  -5 812.455 153.434   8
 -14   0   5 1108.93 195.571   4
  14   0  -5 936.390 109.498   6
  14   0  -5 956.759 120.704   5
  14   0  -5 709.857 120.170   3
 -14   0   4 4365.88 408.273   4
  14   0  -4 4481.63 259.207   6
  14   0  -4 3313.62 188.872   2
  14   0  -4 4138.95 288.130   5
  14   0  -4 4177.86 349.049   8
 -14   0   3 1563.86 238.186   4
  14   0  -3 750.642 94.4578   3
  14   0  -3 1424.63 139.357   6
  14   0  -3 1253.18 157.739   5
  14   0  -3 1389.20 190.634   8
  14   0  -2 1917.65 173.480   6
  14   0  -2 1903.84 207.081   5
  14   0  -2 1657.20 220.077   8
 -14   0   2 2031.73 275.433   4
  14   0  -1 2150.40 235.135   5
  14   0  -1 2338.12 255.621   8
 -14   0   1 2209.57 291.988   4
  14   0   0 1694.80 219.744   5
  14   0   0 2054.22 236.459   8
 -14   0   0 1991.63 275.777   4
  14   0   1 1628.62 226.122   5
  14   0   1 1473.28 203.231   8
 -14   0  -1 1798.15 264.862   4
  14   0   2 900.531 153.179   8
 -14   0  -2 1135.04 213.870   4
  14   0   2 882.528 173.698   5
  14   0   3 533.824 114.485   8
 -14   0  -3 558.866 151.740   4
  14   0   3 612.935 148.289   5
  14   2 -11 183.938 80.2374   2
  14   2 -11 226.909 85.3382   8
  14  -2 -11 224.066 76.7345   8
 -14   2  11 167.346 64.3365   7
  14  -2 -11 205.529 80.3486   2
  14   2 -10 9.92299 23.2650   2
  14   2 -10 8.01568 21.4524   8
  14  -2 -10-1.59589 22.4257   8
  14  -2 -10 19.6779 23.0961   2
  14  -2 -10-2.30870 14.4928   6
  14   2  -9 241.260 82.4596   2
  14   2  -9 419.606 110.391   8
  14  -2  -9 437.751 115.288   8
 -14  -2   9 449.042 135.165   4
  14  -2  -9 245.830 74.2375   2
  14  -2  -9 349.868 99.0292   6
  14   2  -8 440.829 102.536   2
  14   2  -8 570.420 132.370   8
  14  -2  -8 586.925 128.626   8
 -14  -2   8 493.938 134.601   4
  14  -2  -8 548.431 103.962   2
  14  -2  -8 493.543 108.159   6
  14   2  -7 278.494 76.8501   2
  14   2  -7 344.035 102.389   8
  14  -2  -7 268.103 83.4473   8
 -14  -2   7 282.105 106.795   4
  14  -2  -7 238.824 65.3417   2
  14  -2  -7 268.267 77.3451   6
  14   2  -6 191.969 78.1381   8
  14  -2  -6 274.519 87.8100   8
 -14  -2   6 167.869 78.5738   4
 -14   2   6 434.450 118.888   4
  14  -2  -6 194.967 63.2578   6
  14  -2  -6 275.437 58.2694   2
  14   2  -6 214.025 67.2782   2
  14   2  -5 932.626 171.822   8
  14  -2  -5 983.333 161.684   8
  14   2  -5 805.407 118.496   2
 -14  -2   5 752.320 169.527   4
 -14   2   5 958.305 180.611   4
  14  -2  -5 790.570 132.098   6
  14  -2  -5 766.961 146.997   3
  14   2  -5 932.505 163.841   5
 -14  -2   4 2982.54 341.551   4
 -14   2   4 2823.16 326.272   4
  14  -2  -4 3045.92 268.948   6
  14   2  -4 3082.35 305.311   5
  14   2  -4 3373.10 336.194   8
  14  -2  -4 3710.43 327.662   8
  14   2  -3 1197.72 194.584   8
  14  -2  -3 1077.39 171.696   8
 -14  -2   3 1412.10 229.304   4
  14   2  -3 1207.89 115.407   2
 -14   2   3 1195.43 206.180   4
  14  -2  -3 1122.06 142.120   3
  14  -2  -3 1115.28 155.307   6
  14   2  -3 1388.51 196.572   5
 -14   2   2 1771.04 247.161   4
  14  -2  -2 1542.47 188.863   6
  14   2  -2 1478.88 215.768   5
  14   2  -2 1645.37 226.363   8
  14  -2  -2 1607.99 211.632   8
 -14  -2   2 1671.37 251.047   4
 -14  -2   1 1241.08 220.258   4
 -14   2   1 1380.98 218.139   4
  14  -2  -1 1314.99 178.380   6
  14  -2  -1 1439.26 179.575   5
  14   2  -1 1241.32 199.036   5
  14   2  -1 1484.81 216.379   8
  14  -2  -1 1250.53 187.921   8
 -14  -2   0 1505.46 246.906   4
  14  -2   0 1615.36 201.284   6
  14  -2   0 1628.89 204.067   5
  14   2   0 1551.89 231.050   5
  14   2   0 1467.42 218.723   8
  14  -2   0 1506.17 207.575   8
 -14   2   0 1687.40 243.521   4
  14   2   1 957.536 170.002   8
  14  -2   1 914.284 158.001   8
 -14   2  -1 1022.15 159.686   7
 -14  -2  -1 1145.18 214.970   4
 -14   2  -1 910.417 190.169   4
  14  -2   1 971.350 168.128   6
  14  -2   1 1036.77 175.174   5
  14   2   1 1036.52 192.959   5
  14   2   2 795.631 160.634   8
  14  -2   2 864.168 151.053   8
 -14  -2  -2 980.464 206.543   4
 -14   2  -2 822.170 143.426   7
 -14   2  -2 781.213 172.305   4
  14  -2   2 932.958 182.414   5
  14   2   2 956.791 191.310   5
  14   2   3 406.687 108.238   8
  14  -2   3 230.831 75.7897   8
 -14  -2  -3 466.788 143.726   4
 -14   2  -3 405.432 103.727   7
 -14   2  -3 364.274 122.924   4
  14  -2   3 331.906 112.001   5
  14   2   3 527.789 150.683   5
  14   4  -8 175.631 74.1988   8
 -14   4   8 73.5016 40.6856   7
 -14  -4   8 88.6473 63.1538   4
  14  -4  -8 267.380 84.9483   6
  14  -4  -8 244.435 106.402   3
  14   4  -8 125.653 70.6602   2
  14   4  -7 47.9298 46.8062   8
 -14   4   7 3.00673 34.1589   7
 -14  -4   7 6.59925 31.8785   4
  14  -4  -7 19.0539 21.2285   6
  14  -4  -7 106.773 82.1056   3
  14   4  -7-19.2520 39.2235   2
  14   4  -6 127.601 68.1736   8
 -14   4   6 72.0488 51.2002   7
 -14  -4   6 92.0940 72.7943   4
  14  -4  -6 19.2796 16.7018   6
  14  -4  -6 26.3816 20.7647   3
  14   4  -6 111.695 62.7523   2
  14   4  -5 331.550 117.881   8
 -14   4   5 344.189 92.7590   7
 -14  -4   5 343.806 118.350   4
  14  -4  -5 466.848 114.488   6
  14  -4  -5 326.539 106.257   3
  14   4  -5 407.335 106.158   2
  14   4  -4 1177.90 216.049   8
 -14   4   4 929.685 161.670   7
 -14  -4   4 1183.27 213.524   4
  14  -4  -4 1029.00 174.823   6
  14  -4  -4 949.821 175.417   3
  14   4  -4 867.381 151.650   2
  14   4  -3 837.838 180.544   8
 -14   4   3 857.304 152.531   7
 -14  -4   3 854.677 185.191   4
 -14   4   3 1087.64 187.013   4
  14  -4  -3 858.108 159.995   6
  14   4  -3 1084.12 203.127   5
  14   4  -2 639.597 147.704   8
 -14   4   2 648.019 135.301   7
 -14  -4   2 464.775 128.565   4
 -14   4   2 561.602 136.031   4
  14  -4  -2 506.562 125.851   6
  14   4  -2 583.081 153.270   5
  14   4  -1 514.618 132.592   8
 -14  -4   1 538.899 143.227   4
 -14   4   1 496.555 118.119   7
 -14   4   1 463.940 127.494   4
  14  -4  -1 487.579 120.052   6
  14   4  -1 590.458 162.393   5
  14   4   0 436.959 121.500   8
 -14  -4   0 442.471 132.592   4
 -14   4   0 523.343 117.109   7
 -14   4   0 376.322 115.365   4
  14  -4   0 580.293 133.894   6
  14   4   0 490.739 151.620   5
  15   1 -10 2577.13 275.658   2
  15  -1 -10 2881.43 280.887   6
  15  -1 -10 2877.26 303.890   2
  15   1 -10 3413.24 328.095   8
  15  -1 -10 3676.61 339.333   8
 -15  -1   9 2103.58 296.709   4
  15   1  -9 1664.17 204.810   2
  15  -1  -9 2133.17 224.236   6
  15  -1  -9 2532.68 257.724   2
  15   1  -9 1865.78 243.471   8
  15  -1  -9 2113.39 251.346   8
  15   1  -8 228.499 84.9475   8
  15  -1  -8 245.479 85.6101   8
  15   1  -8 217.635 69.2600   2
 -15  -1   8 194.737 84.6445   4
  15  -1  -8 175.377 60.0868   2
  15  -1  -8 190.878 58.6114   6
 -15  -1   7 1347.79 231.887   4
 -15   1   7 1354.31 231.957   4
  15   1  -7 1281.02 153.349   2
  15  -1  -7 1385.21 165.129   6
  15  -1  -7 1189.81 141.717   2
  15   1  -7 1296.72 167.696   5
  15   1  -7 1492.99 214.373   8
  15  -1  -7 1391.26 205.258   8
 -15  -1   6 1946.59 280.507   4
 -15   1   6 1911.00 274.768   4
  15   1  -6 2303.08 189.410   2
  15  -1  -6 1727.81 183.130   6
  15  -1  -6 1450.37 145.433   2
  15   1  -6 1980.72 212.343   5
  15   1  -6 1742.92 239.237   8
  15  -1  -6 2019.06 247.947   8
 -15  -1   5 1519.06 248.026   4
 -15   1   5 1439.37 236.144   4
  15  -1  -5 1356.00 158.818   6
  15   1  -5 1495.82 184.787   5
  15   1  -5 1436.28 215.011   8
  15  -1  -5 1513.44 211.303   8
  15   1  -4 13.3882 20.9819   8
  15  -1  -4 23.1617 50.0441   8
 -15  -1   4-36.9315 51.2659   4
 -15   1   4 17.5750 39.9993   4
  15  -1  -4 8.25436 15.3019   6
  15   1  -4 14.5573 7.67493   5
  15   1  -3 372.507 106.651   8
  15  -1  -3 521.743 123.102   8
 -15  -1   3 494.564 138.973   4
 -15   1   3 314.752 110.718   4
  15  -1  -3 483.776 92.3886   6
  15   1  -3 416.012 101.878   5
  15   1  -2 547.594 130.189   8
  15  -1  -2 638.130 132.475   8
 -15  -1   2 669.810 169.130   4
 -15   1   2 615.064 152.738   4
  15  -1  -2 559.118 100.765   6
  15  -1  -2 558.776 109.414   5
  15   1  -2 571.979 124.461   5
  15   1  -1 709.202 146.985   8
  15  -1  -1 580.962 130.914   8
 -15  -1   1 518.135 143.456   4
 -15   1   1 541.946 145.468   4
  15  -1  -1 550.699 109.984   6
  15  -1  -1 597.580 123.741   5
  15   1  -1 458.920 113.829   5
  15   1   0 530.544 127.929   8
  15  -1   0 411.401 108.376   8
 -15  -1   0 451.069 140.343   4
 -15   1   0 475.360 145.913   4
  15  -1   0 498.963 117.936   5
  15   1   0 399.149 110.896   5
  15  -1   1 2204.22 273.925   5
  15   1   1 2321.84 289.474   5
  15   1   1 2242.67 262.858   8
  15  -1   1 2025.12 250.997   8
 -15  -1  -1 2515.60 332.000   4
 -15   1  -1 2374.23 317.429   4
  15   1   2 185.021 72.3680   8
  15  -1   2 166.669 63.1272   8
 -15  -1  -2 429.091 134.263   4
 -15   1  -2 102.073 59.5591   4
  15  -1   2 174.039 84.5589   5
  15   1   2 225.468 90.1294   5
  15   3  -8 224.162 97.1105   8
  15  -3  -8 234.145 78.0088   8
 -15   3   8 71.8868 48.0843   7
 -15  -3   8 196.122 89.3177   4
  15  -3  -8 90.4923 46.1190   6
  15  -3  -8-22.5121 33.6918   3
  15  -3  -8 92.3615 41.3515   2
  15   3  -8 157.788 65.0596   2
  15   3  -7 450.724 136.772   8
  15  -3  -7 750.970 149.614   8
 -15   3   7 388.121 100.154   7
 -15  -3   7 649.195 164.208   4
  15  -3  -7 658.513 138.199   6
  15  -3  -7 564.286 152.084   3
  15   3  -7 503.373 117.613   2
  15   3  -6 1224.06 211.474   8
  15  -3  -6 1142.88 185.050   8
 -15   3   6 826.757 153.654   7
 -15  -3   6 1409.42 232.632   4
  15  -3  -6 1098.98 174.347   6
  15  -3  -6 743.287 161.548   3
  15   3  -6 1033.87 159.110   2
  15   3  -5 795.092 174.572   8
  15  -3  -5 846.871 164.259   8
 -15   3   5 761.850 144.805   7
 -15  -3   5 785.789 180.619   4
 -15   3   5 898.027 182.851   4
  15  -3  -5 723.529 135.589   6
  15   3  -5 990.852 181.783   5
  15   3  -4-29.9289 40.7270   8
  15  -3  -4-14.5535 39.1731   8
 -15   3   4-41.5763 38.9923   7
 -15  -3   4-55.5961 60.0032   4
 -15   3   4 93.3754 57.5059   4
  15  -3  -4-7.14321 11.0041   6
  15   3  -4 2.95618 24.1198   5
  15   3  -3 141.414 73.2849   8
  15  -3  -3 288.006 92.8730   8
 -15   3   3 177.837 68.6544   7
 -15  -3   3 155.424 82.7839   4
 -15   3   3 190.054 94.5686   4
  15  -3  -3 130.281 62.7712   6
  15   3  -3 110.895 69.6469   5
  15   3  -2 229.857 92.5593   8
  15  -3  -2 334.521 100.720   8
 -15   3   2 241.248 80.1175   7
 -15  -3   2 232.527 88.3146   4
 -15   3   2 227.639 92.2957   4
  15  -3  -2 168.822 63.6078   6
  15   3  -2 293.755 99.3651   5
  15   3  -1 266.451 94.9750   8
  15  -3  -1 284.456 91.0488   8
 -15   3   1 191.941 69.8422   7
 -15  -3   1 346.587 117.689   4
 -15   3   1 353.922 108.969   4
  15  -3  -1 261.089 85.0905   6
  15   3  -1 240.024 97.3182   5
  15   3   0 335.012 102.571   8
  15  -3   0 298.914 92.5975   8
 -15  -3   0 324.035 126.226   4
 -15   3   0 360.868 103.540   7
 -15   3   0 348.921 116.004   4
  15  -3   0 408.893 112.059   6
  15   3   0 405.143 118.765   5
  16   0  -9 1170.58 168.207   2
  16   0  -9 1950.74 248.312   8
 -16   0   8 3013.79 373.017   4
  16   0  -8 2775.60 303.965   8
 -16   0   7 1829.24 285.319   4
  16   0  -7 2009.02 255.444   8
 -16   0   6 3392.77 393.692   4
  16   0  -6 3952.67 368.380   8
 -16   0   5 1941.45 288.267   4
  16   0  -5 1547.84 232.014   8
 -16   0   4 2155.63 308.738   4
  16   0  -4 1883.97 252.447   8
 -16   0   3 4931.46 482.719   4
  16   0  -3 4934.04 428.412   8
 -16   0   2 1678.12 273.659   4
  16   0  -2 1625.44 211.371   5
  16   0  -2 1850.06 244.400   8
  16   0  -1 272.782 90.6549   8
 -16   0   1 331.167 112.935   4
  16   0  -1 248.796 79.9645   5
  16   0   0 878.354 164.023   8
 -16   0   0 837.098 199.471   4
  16   0   0 741.926 158.540   5
 -16  -2   8 2106.77 304.295   4
  16  -2  -8 1613.47 206.976   6
  16   2  -7 1435.22 235.160   8
 -16  -2   7 1498.57 257.006   4
 -16   2   7 1648.44 265.570   4
  16  -2  -7 1387.28 183.638   6
  16  -2  -7 1716.02 242.141   8
 -16  -2   6 2057.41 303.821   4
 -16   2   6 2657.69 336.866   4
  16  -2  -6 2183.36 234.987   6
  16   2  -6 2266.10 263.837   5
  16   2  -6 2889.71 325.515   8
  16  -2  -6 2726.86 301.527   8
  16   2  -5 1123.81 202.432   8
 -16  -2   5 1436.12 256.027   4
 -16   2   5 1114.19 211.791   4
  16  -2  -5 942.002 148.338   6
  16   2  -5 1175.90 187.361   5
  16  -2  -5 1369.62 214.152   8
 -16  -2   4 1688.10 273.051   4
 -16   2   4 1542.40 257.763   4
  16  -2  -4 1171.97 169.560   6
  16   2  -4 1390.94 207.884   5
  16   2  -4 1535.61 234.399   8
  16  -2  -4 1586.34 226.060   8
 -16   2   3 2957.41 359.259   4
  16  -2  -3 2615.37 262.758   6
  16   2  -3 3284.48 335.776   5
  16   2  -3 3361.76 359.335   8
  16  -2  -3 3640.32 349.842   8
 -16  -2   3 3417.63 397.159   4
  16   2  -2 1471.02 227.924   8
  16  -2  -2 1058.98 185.333   8
 -16  -2   2 1472.11 258.396   4
 -16   2   2 1453.36 252.245   4
  16  -2  -2 1194.18 174.628   6
  16   2  -2 1289.94 211.822   5
   0   0   0    0.00    0.00   0
TITL 2016Uniandes022_Mo_1409 in C2/m
REM C2/m (#12 in standard setting)
CELL 0.71073  13.637412   6.896489  11.816643  90.0000 109.2809  90.0000
ZERR    3.00   0.002295   0.001606   0.002640   0.0000   0.0210   0.0000
LATT  7
SYMM -x, y,-z
SFAC C H N S
UNIT 60.00 48.00 3.00 3.00
TREF
HKLF 4
END
;
_shelx_hkl_checksum     2623
_shelx_res_file
;
TITL 2016Uniandes022_Mo_1409 in C2/m
    shelxs_TiOCN_2_LS.res
    created by SHELXL-2016/6 at 18:39:58 on 15-Feb-2017
REM TITL 2016Uniandes022_Mo_1409 in C2/m
CELL  0.71073  13.63741   6.89649  11.81664  90.00000 109.28089  90.00000
ZERR    8 0.0023 0.0016 0.0026 0.0000 0.0210 0.0000
LATT   7
SYMM  X,-Y,Z
SFAC C H N S O
UNIT 40 36 4 4 8
LIST 4 ! automatically inserted. Change 6 to 4 for CHECKCIF!!
L.S. 10
FMAP 2
BOND $H
ACTA
CONF
HTAB
EQIV $1 -x+1, -y+1, -z
HTAB C7 O2_$1
HTAB C5 O2_$1
EQIV $2 -x, -y+1, -z
HTAB C9 N2_$2
PLAN 10
SIZE 0.074 0.122 0.190
TEMP 25
WGHT    0.053000    0.737400
EXTI    0.007210
FVAR       3.46571
S1    4    0.112657    0.500000   -0.029606    10.50000    0.03313    0.08053 =
         0.05591    0.00000    0.01683    0.00000
N2    3    0.229349    0.500000    0.265264    10.50000    0.04681    0.12151 =
         0.05701    0.00000    0.02462    0.00000
O2    5    0.539992    0.500000    0.174313    10.50000    0.03535    0.12980 =
         0.05668    0.00000    0.01837    0.00000
C2    1    0.473020    0.500000    0.219483    10.50000    0.03795    0.08168 =
         0.05060    0.00000    0.01436    0.00000
C3    1    0.360449    0.500000    0.150452    10.50000    0.03525    0.06270 =
         0.04771    0.00000    0.01613    0.00000
C4    1    0.287887    0.500000    0.215262    10.50000    0.03730    0.07400 =
         0.04715    0.00000    0.01274    0.00000
C7    1    0.211960    0.500000   -0.179467    10.50000    0.04278    0.07242 =
         0.05273    0.00000    0.01788    0.00000
AFIX  43
H7    2    0.264802    0.500000   -0.213002    10.50000   -1.20000
AFIX   0
C6    1    0.229288    0.500000   -0.058313    10.50000    0.03341    0.05798 =
         0.05120    0.00000    0.01606    0.00000
C5    1    0.330820    0.500000    0.029796    10.50000    0.03319    0.05592 =
         0.05303    0.00000    0.01670    0.00000
AFIX  43
H5    2    0.385193    0.500000   -0.001307    10.50000   -1.20000
AFIX   0
C8    1    0.105632    0.500000   -0.247506    10.50000    0.04909    0.08764 =
         0.04624    0.00000    0.00740    0.00000
AFIX  43
H8    2    0.080614    0.500000   -0.330873    10.50000   -1.20000
AFIX   0
C9    1    0.043641    0.500000   -0.178574    10.50000    0.03677    0.07889 =
         0.06223    0.00000    0.00686    0.00000
AFIX  43
H9    2   -0.028547    0.500000   -0.209250    10.50000   -1.20000
AFIX   0
REM #####
REM #####
REM #####
REM #####
REM #####
REM #####
REM #####
PART -1
O1    5    0.489640    0.531435    0.337091    10.50000    0.04101    0.10311 =
         0.04580   -0.00812    0.01223   -0.00269
C1    1    0.597639    0.549348    0.414252    10.50000    0.04579    0.11200 =
         0.05546   -0.01887    0.00698   -0.00468
AFIX  23
H1A   2    0.600898    0.615277    0.487917    10.50000   -1.20000
H1B   2    0.636145    0.625544    0.374142    10.50000   -1.20000
AFIX   0
C1A   1    0.644624    0.353484    0.442222    10.50000    0.09303    0.18766 =
         0.07711   -0.01868   -0.00369    0.05298
AFIX 137
H1AA  2    0.641144    0.288738    0.369077    10.50000   -1.50000
H1AB  2    0.607205    0.279578    0.483442    10.50000   -1.50000
H1AC  2    0.715902    0.365498    0.492230    10.50000   -1.50000
PART 0
REM #####
REM #####
REM #####
REM #####
REM #####
REM #####
REM #####
REM #####
REM #####
AFIX   0
HKLF 4
REM  2016Uniandes022_Mo_1409 in C2/m
REM R1 =  0.0468 for    1049 Fo > 4sig(Fo)  and  0.0511 for all    1171 data
REM     96 parameters refined using      0 restraints
END
WGHT      0.0530      0.7375
REM Instructions for potential hydrogen bonds
HTAB C7 O2_$1
HTAB C5 O2_$1
HTAB C9 N2_$2
REM Highest difference peak  0.347,  deepest hole -0.239,  1-sigma level  0.079
Q1    1   0.0928  0.5000 -0.1053  10.50000  0.05    0.35
Q2    1   0.4121  0.5000  0.1820  10.50000  0.05    0.33
Q3    1   0.1781  0.5000 -0.0403  10.50000  0.05    0.31
Q4    1   0.3386  0.5000  0.1954  10.50000  0.05    0.31
Q5    1   0.5585  0.5000  0.1164  10.50000  0.05    0.30
Q6    1   0.3425  0.5000  0.1019  10.50000  0.05    0.29
Q7    1   0.2684  0.5000 -0.0171  10.50000  0.05    0.29
Q8    1   0.1635  0.5000 -0.2248  10.50000  0.05    0.28
Q9    1   0.0994  0.5000 -0.2836  10.50000  0.05    0.28
Q10   1   0.2259  0.5000  0.1896  10.50000  0.05    0.27
;
_shelx_res_checksum     65027
