# Supplementary material for: Crystal structure of ethyl (E)-2-cyano-3-(thio­phen-2-yl)acrylate: two conformers forming a discrete disorder
Source: Acta Crystallogr E Crystallogr Commun. 2017 Aug 4;73(Pt 9):1287–9. doi: 10.1107/S2056989017010799 (PMC5588562; doi:10.1107/S2056989017010799)
Supplement: Supplementary file 2 [file e-73-01287-Isup2.hkl]

data_I                                                                          
_shelx_title ' 2016Uniandes022_Mo_1409 in C2/m'                                 
_shelx_refln_list_code          4                                               
_shelx_F_calc_maximum      244.47                                               
_exptl_crystal_F_000       432.00                                               
_reflns_d_resolution_high  0.8003                                               
                                                                                
loop_                                                                           
 _space_group_symop_operation_xyz                                               
 'x, y, z'                                                                      
 'x, -y, z'                                                                     
 'x+1/2, y+1/2, z'                                                              
 'x+1/2, -y+1/2, z'                                                             
 '-x, -y, -z'                                                                   
 '-x, y, -z'                                                                    
 '-x+1/2, -y+1/2, -z'                                                           
 '-x+1/2, y+1/2, -z'                                                            
                                                                                
_cell_length_a    13.6374                                                       
_cell_length_b     6.8965                                                       
_cell_length_c    11.8166                                                       
_cell_angle_alpha  90.000                                                       
_cell_angle_beta  109.281                                                       
_cell_angle_gamma  90.000                                                       
                                                                                
_shelx_F_squared_multiplier     1.000                                           
                                                                                
loop_                                                                           
 _refln_index_h                                                                 
 _refln_index_k                                                                 
 _refln_index_l                                                                 
 _refln_F_squared_calc                                                          
 _refln_F_squared_meas                                                          
 _refln_F_squared_sigma                                                         
 _refln_observed_status                                                         
   2   0   0        131.09        118.02         6.06 o                         
   4   0   0         45.14         31.45         1.93 o                         
   6   0   0        130.90        153.97         4.87 o                         
   8   0   0       1530.40       1533.36        24.13 o                         
  10   0   0        196.37        184.20        15.15 o                         
  12   0   0        436.91        425.48        17.95 o                         
  14   0   0        155.81        158.96        11.58 o                         
  16   0   0         49.35         68.23         8.24 o                         
   1   1   0       1461.45       1142.81        30.74 o                         
   3   1   0       1442.41       1516.22        14.60 o                         
   5   1   0       2475.50       2665.93        33.77 o                         
   7   1   0       1243.17       1369.32        14.39 o                         
   9   1   0       1295.67       1239.43        14.18 o                         
  11   1   0         56.56         46.13         2.80 o                         
  13   1   0        123.83        141.26         6.72 o                         
  15   1   0         33.09         38.37         4.18 o                         
   0   2   0      59764.62      70716.96      3351.12 o                         
   2   2   0        112.30         98.17         1.94 o                         
   4   2   0        109.68        126.20         2.78 o                         
   6   2   0        141.28        150.00         2.98 o                         
   8   2   0        695.91        696.30         7.71 o                         
  10   2   0        171.14        167.69         4.44 o                         
  12   2   0        298.34        300.68         7.14 o                         
  14   2   0        124.43        130.72         6.92 o                         
   1   3   0          1.77          0.15         0.20 o                         
   3   3   0        988.18       1040.27        14.33 o                         
   5   3   0       1175.72       1184.31        16.63 o                         
   7   3   0        266.89        271.24         7.95 o                         
   9   3   0        691.44        719.99        13.63 o                         
  11   3   0         35.71         30.34         1.91 o                         
  13   3   0         59.96         64.45         4.72 o                         
  15   3   0         19.53         29.52         3.42 o                         
   0   4   0       8765.87       9455.88       352.10 o                         
   2   4   0          1.28          0.80         0.49 o                         
   4   4   0          0.08          6.33         0.90 o                         
   6   4   0         50.03         50.77         1.91 o                         
   8   4   0        214.71        215.91         4.65 o                         
  10   4   0         53.78         53.22         2.63 o                         
  12   4   0        137.47        155.06         7.37 o                         
  14   4   0         43.13         39.96         4.32 o                         
   1   5   0         18.04         15.54         1.08 o                         
   3   5   0         65.24         62.61         2.84 o                         
   5   5   0        223.77        217.47         5.02 o                         
   7   5   0         76.74         71.13         2.90 o                         
   9   5   0        212.69        217.30         9.20 o                         
  11   5   0          3.29          2.82         0.74 o                         
  13   5   0         19.45         26.93         3.95 o                         
   0   6   0       1180.54       1371.55        42.01 o                         
   2   6   0          8.02          7.60         0.92 o                         
   4   6   0         10.97         15.60         1.80 o                         
   6   6   0          4.11          3.53         0.63 o                         
   8   6   0         40.75         44.77         4.36 o                         
  10   6   0          4.15          3.86         1.93 o                         
   1   7   0          6.89          6.71         1.18 o                         
   3   7   0          1.38          1.55         0.86 o                         
   5   7   0         30.88         27.82         2.61 o                         
   7   7   0         14.59         10.88         2.15 o                         
   9   7   0         44.47         42.20         7.33 o                         
   0   8   0        130.70        211.80        13.69 o                         
   2   8   0          3.97          2.83         1.06 o                         
   4   8   0          2.10          0.53         1.56 o                         
 -16   0   1         19.14         23.23         4.41 o                         
 -14   0   1        165.65        185.92        12.40 o                         
 -12   0   1        672.59        685.29        19.93 o                         
 -10   0   1        170.65        153.05         5.39 o                         
  -8   0   1        173.75        192.44         6.32 o                         
  -6   0   1        353.41        358.14         6.89 o                         
  -4   0   1        136.32        143.40         3.54 o                         
  -2   0   1       5834.62       5040.09       162.60 o                         
   2   0   1        584.92        518.57        27.37 o                         
   4   0   1        468.97        494.39         9.00 o                         
   6   0   1         52.87         36.87         2.12 o                         
   8   0   1         55.93         43.84         2.85 o                         
  10   0   1        239.91        214.45        11.69 o                         
  12   0   1         74.19         61.47         5.34 o                         
  14   0   1        143.39        134.56        10.93 o                         
 -15   1   1         42.20         47.17         4.04 o                         
 -13   1   1         93.85         93.23         5.22 o                         
 -11   1   1          1.15          0.08         0.22 o                         
  -9   1   1       2786.85       2865.42        26.65 o                         
  -7   1   1         36.12         28.60         1.24 o                         
  -5   1   1       1945.96       2009.99        27.00 o                         
  -3   1   1       4563.44       4447.63       127.97 o                         
  -1   1   1       2392.38       1811.65        35.36 o                         
   1   1   1       3614.85       2776.21        86.18 o                         
   3   1   1       1265.54       1412.31        14.23 o                         
   5   1   1        544.78        512.23         5.99 o                         
   7   1   1         85.96        131.18         2.86 o                         
   9   1   1        896.19        859.56        13.28 o                         
  11   1   1         23.59         19.68         1.82 o                         
  13   1   1         87.14         96.16         6.24 o                         
  15   1   1        173.94        188.45         9.64 o                         
 -14   2   1        101.60        111.72         6.22 o                         
 -12   2   1        436.77        436.18         9.25 o                         
 -10   2   1        157.92        147.56         3.89 o                         
  -8   2   1        257.97        248.66         4.84 o                         
  -6   2   1         78.14         82.54         2.36 o                         
  -4   2   1        673.15        652.83         8.61 o                         
  -2   2   1       4475.07       4679.89        44.26 o                         
   0   2   1       9437.49       9479.52       203.71 o                         
   2   2   1        637.82        668.76         8.09 o                         
   4   2   1       1228.58       1275.41        12.39 o                         
   6   2   1         47.37         41.41         1.53 o                         
   8   2   1        136.22        122.37         2.46 o                         
  10   2   1        176.47        172.48         4.31 o                         
  12   2   1         68.30         65.96         4.22 o                         
  14   2   1         90.99         82.93         5.18 o                         
 -15   3   1         19.00         22.57         2.88 o                         
 -13   3   1         74.88         83.57         4.32 o                         
 -11   3   1          3.25          2.07         0.49 o                         
  -9   3   1       1330.47       1385.73        17.11 o                         
  -7   3   1          1.96          1.95         0.43 o                         
  -5   3   1        766.43        811.62        10.63 o                         
  -3   3   1        342.69        344.23         5.34 o                         
  -1   3   1        320.75        330.51         5.39 o                         
   1   3   1        175.25        168.47         3.90 o                         
   3   3   1        526.62        577.43         9.36 o                         
   5   3   1         75.56         75.54         2.28 o                         
   7   3   1        120.53        134.67         4.64 o                         
   9   3   1        416.11        427.60         8.04 o                         
  11   3   1         13.55         11.46         1.03 o                         
  13   3   1         55.98         65.98         4.82 o                         
 -14   4   1         38.96         42.53         4.48 o                         
 -12   4   1        104.36        108.72         5.52 o                         
 -10   4   1         48.13         54.06         2.87 o                         
  -8   4   1        128.99        126.10         3.79 o                         
  -6   4   1         29.47         28.98         1.35 o                         
  -4   4   1        233.47        222.42         3.93 o                         
  -2   4   1        983.44       1088.96        15.11 o                         
   0   4   1       2370.07       2537.43        44.34 o                         
   2   4   1        191.74        202.01         4.81 o                         
   4   4   1        400.02        412.19         7.58 o                         
   6   4   1          7.03          3.09         0.99 o                         
   8   4   1         50.80         47.05         2.25 o                         
  10   4   1         88.20         73.98         4.54 o                         
  12   4   1         19.32         17.80         2.62 o                         
 -13   5   1         23.83         28.36         3.96 o                         
 -11   5   1         12.39         11.19         2.04 o                         
  -9   5   1        325.73        340.03        11.01 o                         
  -7   5   1          0.04          0.05         0.29 o                         
  -5   5   1        184.81        177.00         6.88 o                         
  -3   5   1         65.51         63.35         2.92 o                         
  -1   5   1         58.53         58.85         1.99 o                         
   1   5   1         59.27         59.17         2.29 o                         
   3   5   1         26.06         25.13         1.84 o                         
   5   5   1         30.91         31.86         3.19 o                         
   7   5   1         31.41         27.81         1.87 o                         
   9   5   1        133.21        119.54         9.73 o                         
  11   5   1          0.00          0.54         0.77 o                         
 -10   6   1          6.70          3.79         1.23 o                         
  -8   6   1         36.51         36.78         3.98 o                         
  -6   6   1         16.37         16.58         1.57 o                         
  -4   6   1         35.99         39.22         2.68 o                         
  -2   6   1        158.17        159.09         5.06 o                         
   0   6   1        397.58        416.21        10.21 o                         
   2   6   1         40.36         42.25         3.20 o                         
   4   6   1         59.53         59.68         3.61 o                         
   6   6   1          0.49          0.29         0.81 o                         
   8   6   1          7.15          9.15         1.93 o                         
  10   6   1         31.86         34.39         3.68 o                         
  -9   7   1         49.99         45.03         6.25 o                         
  -7   7   1          0.17         -0.69         0.86 o                         
  -5   7   1         28.13         27.40         2.81 o                         
  -3   7   1          4.26          6.19         1.03 o                         
  -1   7   1          5.90          3.38         1.46 o                         
   1   7   1          7.58         10.59         2.01 o                         
   3   7   1          0.74          0.64         0.45 o                         
   5   7   1          2.98          1.37         0.80 o                         
   7   7   1          8.07          5.09         1.21 o                         
  -6   8   1          2.15         -0.09         1.36 o                         
  -4   8   1          3.30          3.84         0.98 o                         
  -2   8   1         26.29         20.84         3.00 o                         
   0   8   1         58.36         56.56         4.89 o                         
   2   8   1          4.59          1.70         1.06 o                         
   4   8   1          8.12          6.33         1.90 o                         
 -16   0   2        132.62        142.91        11.50 o                         
 -14   0   2        140.17        156.51         8.76 o                         
 -12   0   2        126.85        129.98        14.13 o                         
 -10   0   2          0.25          0.20         0.35 o                         
  -8   0   2       1739.04       1776.54        42.50 o                         
  -6   0   2        193.51        187.20         7.89 o                         
  -4   0   2       5351.40       4906.23       165.81 o                         
  -2   0   2      13410.73      11088.56       252.98 o                         
   0   0   2        750.30        745.57        16.71 o                         
   2   0   2       2866.45       2944.83        53.00 o                         
   4   0   2      12541.33      13746.33       131.53 o                         
   6   0   2        576.44        624.87        14.82 o                         
   8   0   2         13.87         12.20         1.40 o                         
  10   0   2        307.62        284.03        10.36 o                         
  12   0   2          4.80          2.55         1.64 o                         
  14   0   2         88.97         79.75         8.43 o                         
 -15   1   2         35.14         48.83         3.97 o                         
 -13   1   2        229.89        232.56         5.70 o                         
 -11   1   2        407.66        376.54         7.81 o                         
  -9   1   2        238.25        254.13         4.43 o                         
  -7   1   2         64.74         61.05         1.84 o                         
  -5   1   2       3063.20       3222.71        39.49 o                         
  -3   1   2       1300.11       1332.17        18.73 o                         
  -1   1   2        489.28        450.26         8.61 o                         
   1   1   2       1372.45       1468.47        40.69 o                         
   3   1   2        388.23        382.33         7.21 o                         
   5   1   2       1186.38       1404.76        11.84 o                         
   7   1   2        280.64        294.28         5.04 o                         
   9   1   2        783.38        716.48        17.13 o                         
  11   1   2         33.27         40.29         3.03 o                         
  13   1   2        112.55        124.40         7.23 o                         
  15   1   2         16.86         16.02         2.58 o                         
 -16   2   2        100.62        108.38         7.19 o                         
 -14   2   2        117.99        134.18         7.49 o                         
 -12   2   2         82.94         85.99         3.30 o                         
 -10   2   2          0.47          0.26         0.38 o                         
  -8   2   2        995.71       1031.92        12.80 o                         
  -6   2   2          1.37          1.03         0.34 o                         
  -4   2   2       1942.76       1786.84        19.93 o                         
  -2   2   2       3354.44       3469.44        51.63 o                         
   0   2   2       1214.20       1371.07        26.66 o                         
   2   2   2        614.31        625.47         8.89 o                         
   4   2   2       5002.42       5349.54        46.72 o                         
   6   2   2        190.78        189.67         4.23 o                         
   8   2   2         25.50         20.32         0.93 o                         
  10   2   2        244.68        223.86         7.88 o                         
  12   2   2          9.68          7.09         1.17 o                         
  14   2   2         75.42         72.37         5.31 o                         
 -15   3   2         15.90         20.13         2.68 o                         
 -13   3   2         93.83         96.49         5.75 o                         
 -11   3   2        218.31        191.40         6.57 o                         
  -9   3   2        176.27        177.50         4.48 o                         
  -7   3   2        117.64        116.91         3.33 o                         
  -5   3   2        916.40        881.23        19.58 o                         
  -3   3   2          0.08          0.29         0.17 o                         
  -1   3   2        112.89        105.81         2.69 o                         
   1   3   2       1469.44       1537.13        21.47 o                         
   3   3   2         39.67         43.79         1.69 o                         
   5   3   2         91.59        112.66         2.64 o                         
   7   3   2         76.73         71.01         2.52 o                         
   9   3   2        422.39        413.35         6.36 o                         
  11   3   2          4.19          3.12         1.05 o                         
  13   3   2         50.02         52.94         4.36 o                         
 -14   4   2         45.93         47.41         4.65 o                         
 -12   4   2         28.06         26.60         2.95 o                         
 -10   4   2          4.03          3.45         0.69 o                         
  -8   4   2        294.02        316.80         6.60 o                         
  -6   4   2          6.02          6.42         0.67 o                         
  -4   4   2        398.21        404.00         6.37 o                         
  -2   4   2        539.15        570.67         9.69 o                         
   0   4   2         78.35         83.24         2.70 o                         
   2   4   2        147.33        167.77         4.19 o                         
   4   4   2       1043.87       1077.64        20.96 o                         
   6   4   2         31.30         37.05         1.96 o                         
   8   4   2          0.15          0.10         0.36 o                         
  10   4   2        126.12        137.55         4.91 o                         
  12   4   2          2.55          3.52         1.43 o                         
 -13   5   2         26.83         28.56         3.64 o                         
 -11   5   2         54.77         54.79         4.60 o                         
  -9   5   2        122.26        117.05         4.58 o                         
  -7   5   2         28.33         28.88         1.62 o                         
  -5   5   2        236.56        252.47         5.29 o                         
  -3   5   2          1.69          1.89         0.50 o                         
  -1   5   2         16.94         14.39         1.20 o                         
   1   5   2        201.71        220.48         7.05 o                         
   3   5   2          1.37          1.44         0.56 o                         
   5   5   2          9.64          6.94         1.17 o                         
   7   5   2          0.02         -0.30         0.60 o                         
   9   5   2         90.75         83.51         4.74 o                         
  11   5   2          0.93          2.25         1.10 o                         
 -12   6   2         11.40          6.35         1.91 o                         
 -10   6   2          8.51          9.07         2.05 o                         
  -8   6   2         40.85         43.68         4.23 o                         
  -6   6   2          1.19          0.04         0.56 o                         
  -4   6   2         50.85         46.44         2.18 o                         
  -2   6   2        118.44        121.41         5.93 o                         
   0   6   2          1.11          1.90         0.59 o                         
   2   6   2         38.52         46.75         2.71 o                         
   4   6   2        171.46        162.10         7.14 o                         
   6   6   2          0.95          1.11         0.41 o                         
   8   6   2          5.35          3.76         1.02 o                         
  10   6   2         28.29         24.87         3.49 o                         
  -9   7   2         37.73         33.26         4.33 o                         
  -7   7   2          5.57          4.17         1.34 o                         
  -5   7   2         45.23         44.91         3.51 o                         
  -3   7   2          0.39          0.96         0.75 o                         
  -1   7   2          2.02          1.50         1.12 o                         
   1   7   2         21.83         23.66         2.31 o                         
   3   7   2          0.06          0.47         0.85 o                         
   5   7   2          0.78          0.57         0.61 o                         
   7   7   2          2.35          2.10         1.35 o                         
  -6   8   2          0.43         -1.22         1.22 o                         
  -4   8   2          2.96          2.20         1.10 o                         
  -2   8   2         18.59         16.38         2.40 o                         
   0   8   2          1.32          2.37         1.03 o                         
   2   8   2          5.33          5.82         2.33 o                         
   4   8   2         17.25          7.06         1.71 o                         
 -16   0   3        358.96        410.94        26.69 o                         
 -14   0   3        115.02         99.51        10.79 o                         
 -12   0   3        608.80        618.32        13.38 o                         
 -10   0   3        405.91        449.36         8.91 o                         
  -8   0   3       1893.29       1988.59        30.73 o                         
  -6   0   3          7.46         44.84         4.85 o                         
  -4   0   3        199.93        166.01         5.70 o                         
  -2   0   3        127.16         91.76        16.19 o                         
   0   0   3         61.73        157.87         6.36 o                         
   2   0   3        193.36        184.58         4.51 o                         
   4   0   3       1601.14       1750.99        21.66 o                         
   6   0   3         22.69         15.56         1.16 o                         
   8   0   3        415.16        424.61         9.54 o                         
  10   0   3        632.57        628.94        17.26 o                         
  12   0   3         43.23         36.81         4.58 o                         
  14   0   3         43.51         46.97         6.48 o                         
 -15   1   3         34.32         36.68         3.72 o                         
 -13   1   3        279.06        278.74         6.40 o                         
 -11   1   3       1042.61        962.95        12.86 o                         
  -9   1   3        181.46        173.97         3.62 o                         
  -7   1   3        529.93        555.65         7.88 o                         
  -5   1   3       4637.50       4871.34        88.35 o                         
  -3   1   3        461.28        396.45         9.78 o                         
  -1   1   3        588.99        601.06        10.92 o                         
   1   1   3       5099.52       5433.62        80.64 o                         
   3   1   3       1043.24       1165.10        16.66 o                         
   5   1   3        414.31        394.40         5.28 o                         
   7   1   3        319.61        323.18         7.07 o                         
   9   1   3        318.37        296.15         6.21 o                         
  11   1   3          0.39          0.25         0.65 o                         
  13   1   3         72.64         66.33         5.35 o                         
 -16   2   3        248.84        264.92        11.40 o                         
 -14   2   3         94.98         99.98         4.85 o                         
 -12   2   3        410.02        384.84        24.70 o                         
 -10   2   3        194.05        203.72         7.39 o                         
  -8   2   3       1121.93       1115.42        15.95 o                         
  -6   2   3         29.04         28.71         1.51 o                         
  -4   2   3        221.30        185.28         5.07 o                         
  -2   2   3        191.88        201.19         3.75 o                         
   0   2   3         27.07         14.83         0.85 o                         
   2   2   3         29.97         33.60         1.06 o                         
   4   2   3       1403.72       1462.84        31.06 o                         
   6   2   3        117.58        112.72         2.84 o                         
   8   2   3        351.41        343.41        10.78 o                         
  10   2   3        425.42        434.95         8.76 o                         
  12   2   3         18.48         14.48         2.01 o                         
  14   2   3         30.97         31.49         3.43 o                         
 -15   3   3          8.96         13.79         2.37 o                         
 -13   3   3        126.13        138.01         5.88 o                         
 -11   3   3        471.78        449.50        15.87 o                         
  -9   3   3        197.24        210.51         5.30 o                         
  -7   3   3        231.19        245.60         5.54 o                         
  -5   3   3       2070.50       2208.17        36.93 o                         
  -3   3   3         11.66         29.32         1.52 o                         
  -1   3   3          8.20         10.88         0.83 o                         
   1   3   3        873.29        935.37        12.76 o                         
   3   3   3        394.99        434.89        12.10 o                         
   5   3   3         65.13         61.24         2.72 o                         
   7   3   3        110.72        113.17         3.21 o                         
   9   3   3        181.58        185.91         4.54 o                         
  11   3   3          2.80          3.47         0.88 o                         
  13   3   3         35.90         37.58         3.93 o                         
 -14   4   3         67.62         77.26         5.97 o                         
 -12   4   3        127.39        124.80         8.25 o                         
 -10   4   3         55.79         53.36         3.12 o                         
  -8   4   3        283.22        301.70         6.55 o                         
  -6   4   3         18.33         22.85         1.46 o                         
  -4   4   3        107.64         93.57         2.46 o                         
  -2   4   3        152.92        161.27         3.72 o                         
   0   4   3         15.10         10.00         0.86 o                         
   2   4   3         38.03         37.57         1.71 o                         
   4   4   3        431.63        422.03        10.36 o                         
   6   4   3         80.05         75.97         3.03 o                         
   8   4   3         83.50         83.60         3.52 o                         
  10   4   3        105.03        114.56         5.16 o                         
  12   4   3          7.93          5.55         1.86 o                         
 -13   5   3         16.61         18.25         3.21 o                         
 -11   5   3        123.61        122.62         7.19 o                         
  -9   5   3         67.48         68.09         3.48 o                         
  -7   5   3         94.48        106.55         4.13 o                         
  -5   5   3        380.85        395.65         8.88 o                         
  -3   5   3          8.10          8.21         1.08 o                         
  -1   5   3          0.99          0.39         0.36 o                         
   1   5   3        233.49        252.58         9.60 o                         
   3   5   3         74.94         74.11         3.57 o                         
   5   5   3         29.93         33.61         2.61 o                         
   7   5   3         10.76         10.65         1.62 o                         
   9   5   3        101.29        102.20         5.53 o                         
  11   5   3          1.48          1.03         0.56 o                         
 -12   6   3         20.00         15.86         2.72 o                         
 -10   6   3         10.20          7.40         1.95 o                         
  -8   6   3         49.50         55.19         4.76 o                         
  -6   6   3          1.96         14.97         1.65 o                         
  -4   6   3         32.37         34.19         2.15 o                         
  -2   6   3         29.06         33.00         2.45 o                         
   0   6   3          1.42         40.56         3.02 o                         
   2   6   3          6.90          7.06         1.09 o                         
   4   6   3         69.02         56.88         3.88 o                         
   6   6   3         23.59         30.53         2.92 o                         
   8   6   3          5.11          4.96         1.05 o                         
  -9   7   3         14.12         11.04         2.23 o                         
  -7   7   3         17.61         17.42         2.48 o                         
  -5   7   3         54.36         50.99         4.23 o                         
  -3   7   3          0.38          0.18         0.67 o                         
  -1   7   3          0.53         -0.72         0.72 o                         
   1   7   3         34.24         38.19         3.39 o                         
   3   7   3         11.19          6.90         1.32 o                         
   5   7   3          3.69          3.82         0.92 o                         
   7   7   3          0.35          0.21         0.60 o                         
  -6   8   3          0.46         -0.11         1.08 o                         
  -4   8   3          3.57          3.36         1.25 o                         
  -2   8   3          5.57          4.09         1.26 o                         
   0   8   3          0.18         -0.32         0.96 o                         
   2   8   3          1.12          0.85         1.41 o                         
 -16   0   4        156.39        166.70        16.28 o                         
 -14   0   4        311.51        330.43        16.25 o                         
 -12   0   4        500.03        504.89        12.00 o                         
 -10   0   4         87.91        104.58         4.12 o                         
  -8   0   4        185.86        177.52         6.73 o                         
  -6   0   4          4.66          0.33         0.50 o                         
  -4   0   4       2000.74       2070.37        49.72 o                         
  -2   0   4       6427.11       6796.17       148.60 o                         
   0   0   4       2786.75       2945.68        78.98 o                         
   2   0   4        153.33        110.52         3.48 o                         
   4   0   4          0.45          3.69         0.63 o                         
   6   0   4       1410.38       1460.51        31.12 o                         
   8   0   4         69.40         67.40         4.22 o                         
  10   0   4        166.40        175.27         9.60 o                         
  12   0   4         14.55         11.60         2.40 o                         
 -15   1   4          0.11          0.88         0.53 o                         
 -13   1   4         22.66         30.36         1.79 o                         
 -11   1   4        177.62        154.77         4.88 o                         
  -9   1   4       1254.41       1194.38        19.55 o                         
  -7   1   4       2781.48       3052.83        42.85 o                         
  -5   1   4        198.93        202.36         4.28 o                         
  -3   1   4         48.94         51.05         1.77 o                         
  -1   1   4       1854.77       1831.81        23.05 o                         
   1   1   4       1551.89       1685.93        16.59 o                         
   3   1   4        193.29        203.25         5.57 o                         
   5   1   4       1871.66       1849.79        34.41 o                         
   7   1   4        339.37        289.16         7.75 o                         
   9   1   4        434.16        363.03        16.33 o                         
  11   1   4         43.94         43.24         3.44 o                         
  13   1   4         39.90         38.64         3.75 o                         
 -16   2   4        124.39        121.18         7.47 o                         
 -14   2   4        239.17        265.18        10.69 o                         
 -12   2   4        352.26        335.57        15.36 o                         
 -10   2   4        107.04        110.31         4.48 o                         
  -8   2   4        211.29        204.72         5.13 o                         
  -6   2   4          1.08          0.57         0.23 o                         
  -4   2   4       1270.58       1213.60        21.49 o                         
  -2   2   4       1888.85       2017.42        22.24 o                         
   0   2   4       1483.82       1536.89        17.71 o                         
   2   2   4          0.47          0.46         0.19 o                         
   4   2   4          0.32          0.27         0.31 o                         
   6   2   4        718.72        733.51         8.45 o                         
   8   2   4         17.60         15.74         1.31 o                         
  10   2   4        101.66        106.39         4.50 o                         
  12   2   4         17.36         18.82         2.36 o                         
 -15   3   4          0.01         -0.69         1.08 o                         
 -13   3   4         14.98         19.63         2.18 o                         
 -11   3   4        112.23         98.33         4.29 o                         
  -9   3   4        385.34        380.01         7.93 o                         
  -7   3   4       1195.93       1211.42        19.86 o                         
  -5   3   4         51.47         55.79         2.08 o                         
  -3   3   4        160.05        149.46         3.65 o                         
  -1   3   4        165.54        150.67         3.51 o                         
   1   3   4        975.96       1027.70        12.49 o                         
   3   3   4         16.86         17.17         1.00 o                         
   5   3   4       1047.11       1064.81        27.27 o                         
   7   3   4        156.22        148.65         6.09 o                         
   9   3   4        289.12        271.09        11.52 o                         
  11   3   4         18.01         15.61         2.49 o                         
 -14   4   4         95.62         83.78         6.04 o                         
 -12   4   4        100.83        116.24         6.87 o                         
 -10   4   4         59.89         59.13         3.36 o                         
  -8   4   4        127.11        133.29         4.42 o                         
  -6   4   4          4.21          5.96         0.79 o                         
  -4   4   4        321.00        340.85         6.33 o                         
  -2   4   4        242.24        237.60         6.19 o                         
   0   4   4        487.92        505.37         8.39 o                         
   2   4   4          2.03          0.62         0.35 o                         
   4   4   4          7.75         16.39         1.27 o                         
   6   4   4        270.06        270.72         9.56 o                         
   8   4   4          1.69          1.33         0.53 o                         
  10   4   4         48.97         57.20         3.94 o                         
  12   4   4          5.88          7.14         2.26 o                         
 -13   5   4          9.84          4.16         2.17 o                         
 -11   5   4         47.35         52.84         4.16 o                         
  -9   5   4         77.47         77.05         4.16 o                         
  -7   5   4        290.64        309.69         7.79 o                         
  -5   5   4         65.71         58.95         2.82 o                         
  -3   5   4         56.90         57.16         2.66 o                         
  -1   5   4          6.63          3.89         0.77 o                         
   1   5   4        171.68        192.73         5.65 o                         
   3   5   4          2.41          2.39         0.76 o                         
   5   5   4        201.53        223.09         7.92 o                         
   7   5   4         37.60         42.46         3.43 o                         
   9   5   4         70.47         70.94         4.72 o                         
 -12   6   4          9.42          7.28         1.77 o                         
 -10   6   4         19.70         18.77         2.79 o                         
  -8   6   4         24.07         22.72         2.29 o                         
  -6   6   4          7.53          8.47         1.18 o                         
  -4   6   4         29.81         30.16         2.07 o                         
  -2   6   4         27.31         28.34         2.19 o                         
   0   6   4        104.76        108.64         4.56 o                         
   2   6   4          4.03          4.94         1.49 o                         
   4   6   4          9.83          8.29         1.42 o                         
   6   6   4         60.57         61.53         4.46 o                         
   8   6   4          0.32         -0.99         1.08 o                         
  -9   7   4          7.75          8.46         1.96 o                         
  -7   7   4         54.40         54.90         4.34 o                         
  -5   7   4         24.10         21.03         3.57 o                         
  -3   7   4         11.79         15.61         2.08 o                         
  -1   7   4          0.04          1.01         1.12 o                         
   1   7   4         23.75         23.15         2.69 o                         
   3   7   4          0.22          0.37         1.01 o                         
   5   7   4         26.44         18.50         3.69 o                         
  -4   8   4          1.27         -0.03         0.69 o                         
  -2   8   4          1.67          2.80         1.02 o                         
   0   8   4         12.78         25.05         3.21 o                         
   2   8   4          0.40          0.72         1.47 o                         
 -16   0   5        128.44        143.59        16.39 o                         
 -14   0   5         80.40         75.03         4.89 o                         
 -12   0   5       1404.14       1459.47        38.98 o                         
 -10   0   5          0.28          1.31         0.63 o                         
  -8   0   5         94.46         80.10         5.22 o                         
  -6   0   5         62.20         51.51         3.28 o                         
  -4   0   5       1140.73       1065.06        25.95 o                         
  -2   0   5         83.48         89.46         2.75 o                         
   0   0   5       5152.00       5473.79       103.65 o                         
   2   0   5        904.61        885.48        26.94 o                         
   4   0   5         11.71         20.68         1.45 o                         
   6   0   5        167.56        158.57         4.58 o                         
   8   0   5        105.18         91.33         5.18 o                         
  10   0   5         82.89         80.12         6.66 o                         
  12   0   5          0.11         -1.43         1.43 o                         
 -15   1   5        117.58        120.79         6.86 o                         
 -13   1   5        180.42        189.34         8.20 o                         
 -11   1   5        107.31         95.07         3.53 o                         
  -9   1   5         91.33         76.79         2.87 o                         
  -7   1   5       3539.51       3681.60        46.92 o                         
  -5   1   5        292.63        339.40         6.01 o                         
  -3   1   5       1402.60       1344.86        17.70 o                         
  -1   1   5        258.27        286.12         4.59 o                         
   1   1   5        148.66        157.74         2.92 o                         
   3   1   5        864.75        893.94        16.39 o                         
   5   1   5       1260.44       1205.10        33.50 o                         
   7   1   5        559.78        500.89        21.91 o                         
   9   1   5         85.83         87.15         3.74 o                         
  11   1   5         89.34         82.56         4.50 o                         
  13   1   5          2.21          2.46         1.12 o                         
 -16   2   5         94.79         97.23         6.63 o                         
 -14   2   5         63.85         71.59         4.45 o                         
 -12   2   5        938.52        959.87        31.71 o                         
 -10   2   5          0.11          0.08         0.54 o                         
  -8   2   5         60.37         49.58         2.58 o                         
  -6   2   5         94.85         87.35         3.57 o                         
  -4   2   5        463.06        453.19         7.43 o                         
  -2   2   5        279.11        282.96         4.93 o                         
   0   2   5       2844.19       3126.41        31.69 o                         
   2   2   5        969.52       1000.78        13.24 o                         
   4   2   5          8.17          7.44         0.62 o                         
   6   2   5        190.74        169.21         7.20 o                         
   8   2   5         55.57         45.80         3.52 o                         
  10   2   5         84.62         84.89         4.49 o                         
  12   2   5          1.06          0.01         0.59 o                         
 -15   3   5         64.64         68.54         5.14 o                         
 -13   3   5         92.78         87.61         8.43 o                         
 -11   3   5         74.21         72.12         3.93 o                         
  -9   3   5         57.05         51.94         2.79 o                         
  -7   3   5       1577.45       1565.54        58.96 o                         
  -5   3   5          4.49          6.87         0.72 o                         
  -3   3   5        541.39        515.82        14.83 o                         
  -1   3   5         12.63         22.71         1.30 o                         
   1   3   5         63.34         59.44         2.08 o                         
   3   3   5        215.90        223.78         4.88 o                         
   5   3   5        501.09        478.48        15.03 o                         
   7   3   5        317.64        311.93        10.77 o                         
   9   3   5         30.57         24.91         3.15 o                         
  11   3   5         49.59         49.83         4.12 o                         
 -14   4   5         36.56         31.18         3.68 o                         
 -12   4   5        345.70        344.41        23.62 o                         
 -10   4   5          0.01         -0.16         0.66 o                         
  -8   4   5         39.54         33.06         2.27 o                         
  -6   4   5         42.31         49.37         2.37 o                         
  -4   4   5         63.92         56.63         2.36 o                         
  -2   4   5        140.50        168.75         4.42 o                         
   0   4   5        684.49        715.31        14.63 o                         
   2   4   5        312.79        331.07         9.32 o                         
   4   4   5          1.99          1.09         0.41 o                         
   6   4   5         43.56         34.76         2.75 o                         
   8   4   5         19.20         12.97         2.03 o                         
  10   4   5         30.55         26.61         3.68 o                         
 -13   5   5         18.26         14.51         2.51 o                         
 -11   5   5         21.37         27.96         2.89 o                         
  -9   5   5          6.54          6.49         1.21 o                         
  -7   5   5        370.23        371.63        10.74 o                         
  -5   5   5          1.21          2.42         0.45 o                         
  -3   5   5        141.47        137.57         5.28 o                         
  -1   5   5          5.84          7.48         0.79 o                         
   1   5   5         52.20         52.38         2.67 o                         
   3   5   5         50.98         52.97         3.17 o                         
   5   5   5        169.44        170.76         6.32 o                         
   7   5   5        126.82        139.12         6.11 o                         
   9   5   5         17.95         19.98         2.75 o                         
 -12   6   5         76.70         64.52         7.32 o                         
 -10   6   5          0.01          2.54         0.95 o                         
  -8   6   5         19.87         20.49         2.55 o                         
  -6   6   5          9.44         10.83         1.46 o                         
  -4   6   5          8.47          8.39         1.33 o                         
  -2   6   5         30.62         34.19         2.61 o                         
   0   6   5        122.77        131.39         5.65 o                         
   2   6   5         45.41         50.68         3.57 o                         
   4   6   5          0.18          0.92         0.69 o                         
   6   6   5          1.65          2.60         1.18 o                         
   8   6   5          7.52          5.67         1.23 o                         
  -9   7   5          0.36         -1.20         1.51 o                         
  -7   7   5         51.67         51.35         5.95 o                         
  -5   7   5          1.99          0.59         0.71 o                         
  -3   7   5         15.67         17.53         2.17 o                         
  -1   7   5          1.41          1.39         0.61 o                         
   1   7   5         11.57         13.36         2.17 o                         
   3   7   5          6.63          3.55         2.00 o                         
   5   7   5         28.48         14.13         4.82 o                         
  -4   8   5          0.31          0.75         1.21 o                         
  -2   8   5          5.35          4.49         1.28 o                         
   0   8   5         15.40          8.89         1.85 o                         
 -16   0   6        257.05        309.21        23.32 o                         
 -14   0   6         27.53         28.66         2.60 o                         
 -12   0   6        494.18        539.62        16.17 o                         
 -10   0   6        674.47        525.19        20.10 o                         
  -8   0   6        465.38        406.86        13.30 o                         
  -6   0   6        511.49        514.12        34.01 o                         
  -4   0   6        225.94        252.14         8.26 o                         
  -2   0   6        107.50         92.89         4.14 o                         
   0   0   6        766.05        959.16        22.30 o                         
   2   0   6       3987.19       4046.73        52.83 o                         
   4   0   6          2.03          2.21         0.42 o                         
   6   0   6        219.83        221.39        15.08 o                         
   8   0   6         79.75         60.67         4.49 o                         
  10   0   6         82.54         85.40         6.98 o                         
  12   0   6          0.43         25.97         4.02 o                         
 -15   1   6        158.72        155.86         6.09 o                         
 -13   1   6         65.13         64.01         3.03 o                         
 -11   1   6         55.80         61.58         2.49 o                         
  -9   1   6         21.26         26.62         1.89 o                         
  -7   1   6        671.36        635.30        14.51 o                         
  -5   1   6        536.61        484.63         7.91 o                         
  -3   1   6        796.53        724.64         9.98 o                         
  -1   1   6       1058.65       1176.06        29.89 o                         
   1   1   6         91.68         87.94         3.11 o                         
   3   1   6         15.59         16.05         0.94 o                         
   5   1   6        146.29        142.47         4.00 o                         
   7   1   6        750.42        682.30        23.65 o                         
   9   1   6         16.09         17.14         1.73 o                         
  11   1   6         53.99         58.40         3.84 o                         
 -16   2   6        193.98        203.98        10.97 o                         
 -14   2   6         19.85         20.52         2.32 o                         
 -12   2   6        388.77        375.92        19.96 o                         
 -10   2   6        459.52        431.26        11.30 o                         
  -8   2   6        388.86        343.39         8.20 o                         
  -6   2   6        239.08        234.54         6.18 o                         
  -4   2   6         26.28         42.13         1.84 o                         
  -2   2   6         53.35         59.66         2.01 o                         
   0   2   6        564.46        608.03         8.72 o                         
   2   2   6       2017.76       2095.38        43.83 o                         
   4   2   6         12.75         13.68         0.97 o                         
   6   2   6        210.22        185.21         9.04 o                         
   8   2   6         69.22         62.85         2.58 o                         
  10   2   6         42.67         39.33         3.11 o                         
 -15   3   6         80.13         88.08         5.89 o                         
 -13   3   6         31.14         35.84         3.47 o                         
 -11   3   6         30.26         33.57         2.73 o                         
  -9   3   6         10.97         11.45         2.22 o                         
  -7   3   6        299.66        296.31         7.18 o                         
  -5   3   6         62.19         54.50         2.28 o                         
  -3   3   6        224.62        200.17         5.71 o                         
  -1   3   6        495.41        548.03         7.66 o                         
   1   3   6         92.47         93.23         2.63 o                         
   3   3   6         74.04         82.81         2.80 o                         
   5   3   6         70.34         54.38         3.05 o                         
   7   3   6        411.92        384.25        15.80 o                         
   9   3   6         22.63         28.35         2.92 o                         
  11   3   6         23.75         23.15         2.80 o                         
 -14   4   6          7.66          4.24         1.59 o                         
 -12   4   6        147.27        140.78         8.94 o                         
 -10   4   6        173.94        177.44         7.71 o                         
  -8   4   6        145.73        131.96         7.22 o                         
  -6   4   6         47.28         39.93         2.61 o                         
  -4   4   6          9.47          6.93         0.77 o                         
  -2   4   6         89.69         94.74         5.94 o                         
   0   4   6        183.55        194.11         5.07 o                         
   2   4   6        560.69        568.19        13.48 o                         
   4   4   6         20.89         20.11         1.39 o                         
   6   4   6         55.22         50.23         3.39 o                         
   8   4   6         37.11         36.97         2.85 o                         
  10   4   6         19.81         14.08         2.39 o                         
 -13   5   6          9.46          5.33         1.81 o                         
 -11   5   6         15.36         11.59         2.17 o                         
  -9   5   6          0.66          0.75         0.78 o                         
  -7   5   6         99.32         82.20         6.26 o                         
  -5   5   6          3.16          1.01         0.72 o                         
  -3   5   6         22.23         18.12         1.63 o                         
  -1   5   6         59.01         75.50         3.21 o                         
   1   5   6         29.12         30.77         2.23 o                         
   3   5   6         31.47         31.18         2.26 o                         
   5   5   6          4.08          1.59         0.76 o                         
   7   5   6        100.51         98.72         5.00 o                         
   9   5   6          6.05          4.52         1.67 o                         
 -10   6   6         31.68         28.95         3.30 o                         
  -8   6   6         22.98         26.49         3.32 o                         
  -6   6   6          2.32         11.13         2.02 o                         
  -4   6   6          6.16          4.19         1.74 o                         
  -2   6   6         47.09         55.56         3.59 o                         
   0   6   6         29.60         27.28         2.96 o                         
   2   6   6        105.19         94.04         6.15 o                         
   4   6   6         13.23         13.18         2.12 o                         
   6   6   6          6.83          3.49         1.09 o                         
  -9   7   6          0.20         -0.05         1.48 o                         
  -7   7   6         21.23         18.82         2.83 o                         
  -5   7   6          0.00         -0.68         1.17 o                         
  -3   7   6          1.04          2.20         0.86 o                         
  -1   7   6          5.41          3.26         1.11 o                         
   1   7   6          5.69          5.82         1.66 o                         
   3   7   6          8.74          6.21         2.14 o                         
 -16   0   7        146.79        160.99        15.85 o                         
 -14   0   7         37.90         57.32         4.18 o                         
 -12   0   7         37.14         42.32         5.23 o                         
 -10   0   7        501.17        441.38        22.57 o                         
  -8   0   7        621.28        592.65        15.27 o                         
  -6   0   7          1.94          2.90         0.82 o                         
  -4   0   7        581.43        565.08        13.69 o                         
  -2   0   7       1331.13       1359.07        71.07 o                         
   0   0   7          1.81          6.32         1.28 o                         
   2   0   7        415.51        433.58        11.63 o                         
   4   0   7        933.89        940.86        26.98 o                         
   6   0   7         53.17         50.98         4.68 o                         
   8   0   7         35.75         30.33         3.85 o                         
  10   0   7         17.98         17.76         2.60 o                         
 -15   1   7        107.55        110.41         5.30 o                         
 -13   1   7         12.39          9.34         1.30 o                         
 -11   1   7        276.52        234.41        15.33 o                         
  -9   1   7         11.56          7.36         0.89 o                         
  -7   1   7         90.11         73.77         2.68 o                         
  -5   1   7         44.50         37.73         1.96 o                         
  -3   1   7         53.67         76.06         2.46 o                         
  -1   1   7        295.10        287.55         6.67 o                         
   1   1   7        627.99        630.11        14.38 o                         
   3   1   7        252.73        236.61         8.03 o                         
   5   1   7        430.44        400.74        11.80 o                         
   7   1   7         43.12         36.35         1.71 o                         
   9   1   7        102.06        112.50         5.05 o                         
  11   1   7         68.83         83.91         5.16 o                         
 -16   2   7        118.25        126.92         8.58 o                         
 -14   2   7         22.17         22.91         2.78 o                         
 -12   2   7         16.36         18.35         1.69 o                         
 -10   2   7        333.51        315.17        10.25 o                         
  -8   2   7        339.57        334.92         9.28 o                         
  -6   2   7          6.84          6.80         0.88 o                         
  -4   2   7        265.81        263.93         5.92 o                         
  -2   2   7        979.87       1037.39        18.37 o                         
   0   2   7          2.77          5.10         0.53 o                         
   2   2   7        432.58        423.54        14.92 o                         
   4   2   7        568.64        567.15        14.51 o                         
   6   2   7         59.97         53.79         4.46 o                         
   8   2   7         21.77         24.17         2.24 o                         
  10   2   7         22.82         26.49         2.89 o                         
 -15   3   7         49.52         46.90         4.15 o                         
 -13   3   7          1.39          2.15         0.81 o                         
 -11   3   7        177.80        182.87         8.15 o                         
  -9   3   7          7.57          4.15         0.84 o                         
  -7   3   7         94.29         81.42         3.55 o                         
  -5   3   7         51.85         45.18         3.49 o                         
  -3   3   7          0.89          2.30         0.51 o                         
  -1   3   7         73.50         68.47         2.43 o                         
   1   3   7        296.34        269.24        10.38 o                         
   3   3   7         81.01         68.41         5.64 o                         
   5   3   7        207.41        182.18        11.74 o                         
   7   3   7         22.49         20.67         1.89 o                         
   9   3   7         33.03         33.50         3.34 o                         
 -14   4   7          4.19          1.51         1.14 o                         
 -12   4   7          3.53          2.58         1.14 o                         
 -10   4   7        106.66         84.85         9.74 o                         
  -8   4   7         97.50         79.97         4.46 o                         
  -6   4   7          5.47          5.08         0.76 o                         
  -4   4   7         68.04         55.54         2.55 o                         
  -2   4   7        265.96        271.63        11.46 o                         
   0   4   7          3.70          4.84         0.65 o                         
   2   4   7        183.13        184.61         7.29 o                         
   4   4   7        209.88        198.65        10.53 o                         
   6   4   7         10.61         14.37         1.77 o                         
   8   4   7          2.33          3.35         0.74 o                         
 -13   5   7          0.09         -0.74         0.74 o                         
 -11   5   7         49.49         50.64         4.74 o                         
  -9   5   7          1.07          0.30         0.57 o                         
  -7   5   7         30.67         35.00         2.72 o                         
  -5   5   7         15.84         13.58         1.50 o                         
  -3   5   7          0.56          1.12         0.52 o                         
  -1   5   7         27.64         24.48         2.40 o                         
   1   5   7         78.47         71.41         4.66 o                         
   3   5   7         35.04         30.52         2.66 o                         
   5   5   7         41.96         34.91         2.96 o                         
   7   5   7         18.44         18.66         2.18 o                         
 -10   6   7         24.58         27.15         2.95 o                         
  -8   6   7         18.29         18.10         2.57 o                         
  -6   6   7          4.46          7.31         1.52 o                         
  -4   6   7         16.39         12.08         1.90 o                         
  -2   6   7         44.95         49.16         3.45 o                         
   0   6   7          0.55          1.02         0.76 o                         
   2   6   7         43.06         43.81         3.25 o                         
   4   6   7         51.78         46.94         3.99 o                         
   6   6   7          0.01          1.48         1.72 o                         
  -7   7   7          4.93         12.55         2.67 o                         
  -5   7   7          5.83          2.63         1.43 o                         
  -3   7   7          0.00         -0.08         0.88 o                         
  -1   7   7          4.17          4.06         1.53 o                         
   1   7   7         10.05          8.23         1.63 o                         
 -16   0   8        188.86        239.47        19.62 o                         
 -14   0   8         76.32         74.46         5.92 o                         
 -12   0   8          8.08          3.91         1.73 o                         
 -10   0   8         34.74         30.89         3.31 o                         
  -8   0   8        171.24        189.72        10.47 o                         
  -6   0   8       1031.59       1016.30        27.44 o                         
  -4   0   8         95.16         99.98         3.54 o                         
  -2   0   8        634.29        613.52        23.89 o                         
   0   0   8        220.47        235.48         8.44 o                         
   2   0   8        144.55        138.55         6.99 o                         
   4   0   8        244.08        249.10        10.94 o                         
   6   0   8        452.41        478.58        23.22 o                         
   8   0   8          2.34          9.58         1.69 o                         
  10   0   8          7.81          4.18         2.82 o                         
 -15   1   8         11.64         17.13         2.41 o                         
 -13   1   8         67.53         62.13         3.85 o                         
 -11   1   8        727.61        742.27        20.38 o                         
  -9   1   8          0.49          0.89         0.34 o                         
  -7   1   8        170.78        180.72         4.63 o                         
  -5   1   8        481.37        468.95         9.52 o                         
  -3   1   8        425.06        383.07         7.38 o                         
  -1   1   8          8.32          7.00         0.81 o                         
   1   1   8        373.98        352.14        11.25 o                         
   3   1   8        374.49        368.87        11.96 o                         
   5   1   8          9.75          6.80         0.64 o                         
   7   1   8          3.99          1.56         0.67 o                         
   9   1   8          9.18          4.96         1.12 o                         
 -16   2   8        144.27        149.83        20.54 o                         
 -14   2   8         48.96         43.41         3.94 o                         
 -12   2   8          2.15          1.19         0.62 o                         
 -10   2   8         13.16         12.22         2.20 o                         
  -8   2   8        148.70        145.53         5.18 o                         
  -6   2   8        761.11        745.21        34.80 o                         
  -4   2   8        124.69        112.27         3.60 o                         
  -2   2   8        400.33        373.15        11.81 o                         
   0   2   8         79.99         91.09         6.17 o                         
   2   2   8        116.29        105.96         5.30 o                         
   4   2   8        207.01        200.36         8.84 o                         
   6   2   8        249.49        237.18        10.91 o                         
   8   2   8          3.76          2.33         1.10 o                         
 -15   3   8          8.61          8.53         2.28 o                         
 -13   3   8         29.48         28.24         2.98 o                         
 -11   3   8        304.42        290.92        11.44 o                         
  -9   3   8          0.23          0.32         0.35 o                         
  -7   3   8         81.50         77.27         5.37 o                         
  -5   3   8        232.57        231.74         6.40 o                         
  -3   3   8        123.42        119.34         3.54 o                         
  -1   3   8         28.77         29.00         1.99 o                         
   1   3   8        117.25        103.28         5.48 o                         
   3   3   8        188.88        169.81        13.69 o                         
   5   3   8          1.22          0.14         0.41 o                         
   7   3   8          8.78         10.68         1.37 o                         
   9   3   8          6.83          4.97         2.12 o                         
 -14   4   8         10.80         12.01         2.48 o                         
 -12   4   8          0.32          2.19         0.59 o                         
 -10   4   8          0.61         -0.22         0.72 o                         
  -8   4   8         47.95         39.27         4.54 o                         
  -6   4   8        327.68        346.09        18.23 o                         
  -4   4   8         58.69         61.60         2.79 o                         
  -2   4   8        165.62        167.92         5.47 o                         
   0   4   8         18.18         14.34         2.24 o                         
   2   4   8        109.32        103.05         6.64 o                         
   4   4   8         65.02         67.18         4.24 o                         
   6   4   8         77.77         77.41         4.58 o                         
   8   4   8          0.91          0.73         0.93 o                         
 -11   5   8         74.76         66.67         6.65 o                         
  -9   5   8          0.02          0.89         1.14 o                         
  -7   5   8         40.63         41.93         3.60 o                         
  -5   5   8         91.46         77.50         4.77 o                         
  -3   5   8         20.77         19.98         2.35 o                         
  -1   5   8          8.14          6.74         1.83 o                         
   1   5   8         16.36         11.86         1.90 o                         
   3   5   8         23.06         22.77         2.33 o                         
   5   5   8          0.02          0.61         0.57 o                         
 -10   6   8          0.09         -0.03         0.98 o                         
  -8   6   8          6.11          3.17         1.59 o                         
  -6   6   8         70.04         75.19         6.44 o                         
  -4   6   8         12.09         10.87         2.01 o                         
  -2   6   8         34.90         35.70         3.71 o                         
   0   6   8          4.73          5.76         1.43 o                         
   2   6   8         50.72         44.52         4.02 o                         
   4   6   8         11.87          9.03         1.74 o                         
  -5   7   8         19.39         11.62         2.08 o                         
  -3   7   8          1.43          1.81         1.48 o                         
  -1   7   8          2.00          0.17         1.82 o                         
 -16   0   9        137.27        125.63        32.48 o                         
 -14   0   9         42.49         44.85         5.33 o                         
 -12   0   9         81.24         86.65         8.97 o                         
 -10   0   9         42.03         28.37         3.30 o                         
  -8   0   9         19.95         15.25         2.53 o                         
  -6   0   9       1874.62       1882.78        77.27 o                         
  -4   0   9         86.92         71.14         6.72 o                         
  -2   0   9        322.78        288.59        35.12 o                         
   0   0   9         24.94         20.76         4.01 o                         
   2   0   9        974.59        987.18        33.55 o                         
   4   0   9         56.77         50.70         3.87 o                         
   6   0   9         83.51         79.27         4.95 o                         
   8   0   9          0.17         -0.88         1.95 o                         
 -15   1   9        148.63        172.40         8.21 o                         
 -13   1   9         81.52         79.47         6.29 o                         
 -11   1   9        172.03        156.02        13.48 o                         
  -9   1   9        212.37        189.54         7.91 o                         
  -7   1   9        846.32        815.09        32.32 o                         
  -5   1   9        118.08        126.40         4.24 o                         
  -3   1   9        230.43        224.61        10.19 o                         
  -1   1   9         65.15         63.55         4.56 o                         
   1   1   9         95.78         83.74         4.79 o                         
   3   1   9         81.62         75.38         3.08 o                         
   5   1   9        245.87        266.33         6.55 o                         
   7   1   9         58.97         72.17         5.13 o                         
   9   1   9         60.65         57.79         5.54 o                         
 -14   2   9         23.20         28.79         3.28 o                         
 -12   2   9         56.23         60.52         5.45 o                         
 -10   2   9         32.31         25.72         3.00 o                         
  -8   2   9          3.74          2.46         0.67 o                         
  -6   2   9       1179.96       1259.92        25.03 o                         
  -4   2   9         30.17         31.78         1.77 o                         
  -2   2   9        225.63        211.02        12.54 o                         
   0   2   9         45.26         30.80         4.43 o                         
   2   2   9        701.45        756.97        18.05 o                         
   4   2   9         55.36         51.57         2.56 o                         
   6   2   9         87.02         94.24         5.17 o                         
   8   2   9          1.54          1.09         1.03 o                         
 -13   3   9         33.69         25.68         3.04 o                         
 -11   3   9         97.83         98.80         6.53 o                         
  -9   3   9         97.10         87.33        11.87 o                         
  -7   3   9        591.22        614.46        20.02 o                         
  -5   3   9         52.17         42.48         4.24 o                         
  -3   3   9        162.31        154.98         7.50 o                         
  -1   3   9         26.89         26.11         1.60 o                         
   1   3   9         26.02         20.70         2.14 o                         
   3   3   9         36.03         53.54         3.20 o                         
   5   3   9        110.00        124.74         4.73 o                         
   7   3   9         16.78         17.31         3.09 o                         
 -12   4   9         25.04         19.25         2.47 o                         
 -10   4   9         10.42          7.04         1.60 o                         
  -8   4   9          0.01         -0.88         0.88 o                         
  -6   4   9        355.14        371.26        17.46 o                         
  -4   4   9          8.49          6.05         0.90 o                         
  -2   4   9         73.28         70.49         3.76 o                         
   0   4   9         19.78         17.76         2.88 o                         
   2   4   9        238.54        250.72         6.78 o                         
   4   4   9         10.52         13.50         1.73 o                         
   6   4   9         46.91         45.33         5.92 o                         
 -11   5   9         23.08         20.62         2.99 o                         
  -9   5   9         21.86         22.02         2.92 o                         
  -7   5   9        204.79        231.18        10.19 o                         
  -5   5   9         12.09          7.54         1.24 o                         
  -3   5   9         41.66         42.41         3.00 o                         
  -1   5   9         11.91         13.76         1.80 o                         
   1   5   9          7.20          4.74         0.88 o                         
   3   5   9         20.64         20.67         2.31 o                         
   5   5   9         20.52         16.44         2.76 o                         
  -8   6   9          1.04          1.94         1.86 o                         
  -6   6   9         71.76         81.96         6.87 o                         
  -4   6   9          1.40          0.54         0.47 o                         
  -2   6   9         16.35         14.99         2.16 o                         
   0   6   9          4.18          5.96         1.33 o                         
   2   6   9         46.73         46.52         3.65 o                         
 -14   0  10          0.07          1.32         1.59 o                         
 -12   0  10        172.27        164.16        12.93 o                         
 -10   0  10        159.93        154.33         9.41 o                         
  -8   0  10        235.79        205.50        26.46 o                         
  -6   0  10          5.99          4.40         0.77 o                         
  -4   0  10          0.00          0.27         0.38 o                         
  -2   0  10        234.47        259.56        21.25 o                         
   0   0  10        215.56        192.90        11.84 o                         
   2   0  10        162.27        194.25        11.94 o                         
   4   0  10         46.71         54.93         4.95 o                         
   6   0  10          9.12         18.86         3.13 o                         
   8   0  10         28.30         19.00         5.45 o                         
 -15   1  10        257.96        256.03        15.22 o                         
 -13   1  10          0.04          0.10         0.76 o                         
 -11   1  10          6.40          3.08         1.64 o                         
  -9   1  10         46.22         38.07         3.74 o                         
  -7   1  10       1859.92       1885.88        61.77 o                         
  -5   1  10        455.48        426.91        24.44 o                         
  -3   1  10         22.37         20.55         3.33 o                         
  -1   1  10          3.99          2.58         0.66 o                         
   1   1  10          0.83         -0.99         0.99 o                         
   3   1  10        122.46        134.03         6.52 o                         
   5   1  10         19.94         23.04         2.30 o                         
   7   1  10         67.75         67.36         5.96 o                         
 -14   2  10          0.48          0.48         0.74 o                         
 -12   2  10        130.85        123.93         7.68 o                         
 -10   2  10        115.24        122.44         7.08 o                         
  -8   2  10        142.57        144.19         9.81 o                         
  -6   2  10         23.22         22.75         1.83 o                         
  -4   2  10          0.01          0.02         0.31 o                         
  -2   2  10        188.00        176.24        11.94 o                         
   0   2  10        115.90        111.38         6.92 o                         
   2   2  10        124.50        140.88         5.58 o                         
   4   2  10         20.39         21.93         2.34 o                         
   6   2  10          5.26          6.63         1.20 o                         
 -13   3  10          0.06          0.71         1.00 o                         
 -11   3  10          4.02          3.70         1.58 o                         
  -9   3  10         27.39         29.21         3.43 o                         
  -7   3  10        800.68        803.59        50.03 o                         
  -5   3  10        171.72        173.97         6.69 o                         
  -3   3  10         14.00         11.84         1.19 o                         
  -1   3  10          0.72          0.42         0.35 o                         
   1   3  10          5.58          3.79         0.75 o                         
   3   3  10         78.04         83.97         4.76 o                         
   5   3  10          9.94          8.41         1.62 o                         
 -12   4  10         52.43         35.20         5.07 o                         
 -10   4  10         30.40         29.45         3.87 o                         
  -8   4  10         49.89         56.81         4.86 o                         
  -6   4  10         32.71         34.67         3.15 o                         
  -4   4  10          4.03          4.65         0.76 o                         
  -2   4  10         76.97         73.74         8.13 o                         
   0   4  10         50.10         49.69         3.56 o                         
   2   4  10         55.15         61.53         3.88 o                         
   4   4  10         10.82          8.84         1.75 o                         
 -11   5  10          2.91          0.33         1.97 o                         
  -9   5  10         13.10          9.91         2.11 o                         
  -7   5  10        206.53        230.09        13.46 o                         
  -5   5  10         28.85         25.48         3.29 o                         
  -3   5  10         15.00          9.80         2.01 o                         
  -1   5  10          0.84         -0.01         0.86 o                         
   1   5  10          1.96          2.08         0.88 o                         
   3   5  10         17.63         15.40         2.65 o                         
  -6   6  10         11.66          9.81         1.98 o                         
  -4   6  10          4.02          4.10         2.11 o                         
  -2   6  10         13.79          6.80         3.25 o                         
   0   6  10         14.61          5.47         4.64 o                         
 -14   0  11         33.11         26.71         5.65 o                         
 -12   0  11        102.19         99.92        10.21 o                         
 -10   0  11        118.69         86.90        16.02 o                         
  -8   0  11         20.10         20.96         3.53 o                         
  -6   0  11          9.37          9.11         2.19 o                         
  -4   0  11         86.86         98.35        10.30 o                         
  -2   0  11        108.97        132.63        12.12 o                         
   0   0  11         36.53         36.73         6.07 o                         
   2   0  11         40.53         52.62         7.21 o                         
   4   0  11         26.68         21.49         3.25 o                         
   6   0  11          1.25          2.39         1.82 o                         
 -13   1  11         38.79         32.30         4.09 o                         
 -11   1  11         69.13         83.46         6.36 o                         
  -9   1  11         15.25          7.79         1.49 o                         
  -7   1  11         59.98         59.52         3.83 o                         
  -5   1  11        313.63        265.80        21.70 o                         
  -3   1  11         67.85         76.47         6.44 o                         
  -1   1  11          8.92          8.21         1.93 o                         
   1   1  11          2.44          3.34         1.20 o                         
   3   1  11         18.25         27.52         2.77 o                         
   5   1  11          3.39          3.40         1.03 o                         
 -14   2  11         21.52         16.64         2.84 o                         
 -12   2  11         76.82         75.71         5.25 o                         
 -10   2  11         61.39         63.07         5.03 o                         
  -8   2  11         14.98         15.07         1.71 o                         
  -6   2  11          2.50          3.21         0.85 o                         
  -4   2  11         66.00         41.93        11.36 o                         
  -2   2  11         55.19         62.95         3.82 o                         
   0   2  11         38.61         39.80         4.23 o                         
   2   2  11         26.80         34.46         3.64 o                         
   4   2  11         29.97         29.38         2.92 o                         
 -13   3  11         21.86         11.13         2.65 o                         
 -11   3  11         44.72         47.52         4.63 o                         
  -9   3  11         21.05         22.09         2.95 o                         
  -7   3  11         41.33         40.79         6.74 o                         
  -5   3  11        199.32        200.62        10.40 o                         
  -3   3  11         55.01         52.87         4.21 o                         
  -1   3  11          3.55          2.37         2.04 o                         
   1   3  11          2.57          3.28         0.91 o                         
   3   3  11          8.62          9.43         1.47 o                         
 -10   4  11         11.58         13.26         2.43 o                         
  -8   4  11          4.60          2.93         0.96 o                         
  -6   4  11          0.53         -0.06         0.76 o                         
  -4   4  11         16.74         17.75         2.52 o                         
  -2   4  11         13.67         12.95         2.07 o                         
   0   4  11         13.35         11.71         2.00 o                         
   2   4  11         13.65         10.56         2.07 o                         
  -9   5  11         11.03          7.85         2.36 o                         
  -7   5  11         11.88         14.16         2.27 o                         
  -5   5  11         66.07         52.74        17.74 o                         
  -3   5  11         16.60         11.72         2.40 o                         
  -1   5  11          1.01         -0.59         0.98 o                         
   1   5  11          0.00          1.25         1.29 o                         
 -12   0  12         71.52         92.09         9.83 o                         
 -10   0  12          3.43          2.11         2.10 o                         
  -8   0  12          5.79          9.29         3.48 o                         
  -6   0  12         74.70         81.77        18.75 o                         
  -4   0  12          8.01          2.75         1.59 o                         
  -2   0  12          7.71          1.66         2.48 o                         
   0   0  12          5.76         16.57         4.39 o                         
   2   0  12         58.00         74.74         7.16 o                         
   4   0  12         19.03         17.59         3.29 o                         
 -13   1  12         55.47         52.32         5.29 o                         
 -11   1  12        157.30        189.08         9.15 o                         
  -9   1  12         61.98         71.91         4.64 o                         
  -7   1  12         28.84         13.99         4.31 o                         
  -5   1  12         91.61         96.80         7.71 o                         
  -3   1  12        205.30        223.61        11.99 o                         
  -1   1  12         81.81         87.08         6.66 o                         
   1   1  12          0.25         -0.84         0.92 o                         
   3   1  12         22.87         31.14         3.19 o                         
 -12   2  12         51.51         52.76         5.30 o                         
 -10   2  12          0.75          1.42         1.07 o                         
  -8   2  12          1.98          1.14         0.57 o                         
  -6   2  12         60.52         73.00         6.99 o                         
  -4   2  12          4.39          1.85         1.27 o                         
  -2   2  12          0.93         -0.85         1.09 o                         
   0   2  12          3.16          3.01         1.62 o                         
   2   2  12         46.30         58.11         4.92 o                         
   4   2  12          7.51          5.65         1.62 o                         
 -11   3  12         79.46         92.53         7.10 o                         
  -9   3  12         23.39         27.94         3.82 o                         
  -7   3  12         10.11          9.28         1.99 o                         
  -5   3  12         44.21         45.61         5.18 o                         
  -3   3  12         88.19         96.42        10.28 o                         
  -1   3  12         27.96         26.78         3.44 o                         
   1   3  12          0.00          0.35         0.74 o                         
 -10   4  12          0.06         -0.23         1.60 o                         
  -8   4  12          0.01          0.58         1.01 o                         
  -6   4  12         18.15         22.85         4.06 o                         
  -4   4  12          1.78          5.39         1.74 o                         
  -2   4  12          0.01         -0.52         1.57 o                         
   0   4  12          0.14          0.56         1.46 o                         
  -5   5  12         16.04         13.55         3.37 o                         
 -12   0  13         41.19         48.05         8.63 o                         
 -10   0  13         20.39         22.21         5.67 o                         
  -8   0  13          4.63          6.05         3.17 o                         
  -6   0  13        143.58        176.24        15.96 o                         
  -4   0  13          0.16          0.09         2.36 o                         
  -2   0  13         29.71         32.22         6.46 o                         
   0   0  13         56.44         75.45        10.22 o                         
   2   0  13         11.84         15.51         3.90 o                         
 -11   1  13         13.16         17.49         3.63 o                         
  -9   1  13         51.91         66.61         7.03 o                         
  -7   1  13         13.37         19.40         3.68 o                         
  -5   1  13          3.76          4.54         1.62 o                         
  -3   1  13         15.90         18.10         3.34 o                         
  -1   1  13         61.77         73.08         6.95 o                         
   1   1  13          3.99          2.12         1.62 o                         
 -10   2  13         11.56         15.99         3.71 o                         
  -8   2  13          1.42          3.24         1.51 o                         
  -6   2  13         94.21        122.30         9.58 o                         
  -4   2  13          0.01         -0.96         1.21 o                         
  -2   2  13         16.61         20.62         3.39 o                         
   0   2  13         39.70         49.41         5.45 o                         
  -9   3  13         36.33         43.70         5.87 o                         
  -7   3  13          4.47          7.62         2.85 o                         
  -5   3  13          4.90          1.58         1.37 o                         
  -3   3  13          8.52          6.05         2.05 o                         
  -1   3  13         40.37         40.72         4.62 o                         
  -6   4  13         37.49         36.05         6.12 o                         
  -4   4  13          0.13          2.87         1.25 o                         
 -10   0  14         20.72         21.59         5.63 o                         
  -8   0  14          1.87          1.60         6.61 o                         
  -6   0  14         50.91         74.43        12.29 o                         
  -4   0  14         18.21         22.94         5.55 o                         
  -2   0  14         45.97         50.22        11.92 o                         
  -9   1  14        111.47        146.21        10.91 o                         
  -7   1  14          7.86         15.16         3.41 o                         
  -5   1  14         12.23         11.75         2.98 o                         
  -3   1  14          7.61          2.07         2.65 o                         
  -1   1  14         32.89         38.45         5.13 o                         
  -8   2  14          0.31          1.13         1.53 o                         
  -6   2  14         39.76         53.59         6.56 o                         
  -4   2  14         16.77         21.85         4.12 o                         
  -2   2  14         35.95         47.11         8.43 o                         
                                                                                
